# Supplementary material for: The small GTPase, nucleolar GTP-binding protein 1 (NOG1), has a novel role in plant innate immunity
Source: Sci Rep. 2017 Aug 23;7:9260. doi: 10.1038/s41598-017-08932-9 (PMC5569028; doi:10.1038/s41598-017-08932-9)
Supplement: Supplementary file 2 — Supplementary Table S1 [file 41598_2017_8932_MOESM2_ESM.xls]

## Sheet: Sequence Data
Supplementary Table S1: Comparisons of the GTPase domain sequence of NOG1 among different organisms.
Domain: Data
AtNOG1-2(WS-0)		M	T	I	V	S	T	C	C	P	F	G	L	S	N	V	T	K	C	I	N	F	V	Q	I	K	E	A	K	T	M	V	K	Y	N	F	K	K	I	T	V	V	P	N	G	K	E	F	V
AtNOG1-2(Col-0)		M	T	I	V	S	T	C	C	P	F	G	L	S	N	V	T	K	C	I	N	F	V	Q	I	K	E	A	K	T	M	V	K	Y	N	F	K	K	I	T	V	V	P	N	G	K	Q	F	V
AtNOG1-1(Col-0)		-	-	-	-	-	-	-	-	-	-	-	-	-	-	-	-	-	-	-	-	-	-	-	-	-	-	-	-	-	M	V	Q	Y	N	F	K	R	I	T	V	V	P	N	G	K	E	F	V
nucleolar GTP-binding protein 1 Homo sapiens		-	-	-	-	-	-	-	-	-	-	-	-	-	-	-	-	-	-	-	-	-	-	-	-	-	-	-	-	-	M	A	H	Y	N	F	K	K	I	T	V	V	P	S	A	K	D	F	I
nucleolar GTP-binding protein 1 Rattus norvegicus		-	-	-	-	-	-	-	-	-	-	-	-	-	-	-	-	-	-	-	-	-	-	-	-	-	-	-	-	-	M	A	H	Y	N	F	K	K	I	T	V	V	P	S	A	K	D	F	I
Nog1p Saccharomyces cerevisiae S288c		-	-	-	-	-	-	-	-	-	-	-	-	-	-	-	-	-	-	-	-	-	-	-	-	-	-	-	-	-	-	M	Q	L	S	W	K	D	I	P	T	V	A	P	A	N	D	L	L
nucleolar GTP-binding protein 1 Mus musculus		-	-	-	-	-	-	-	-	-	-	-	-	-	-	-	-	-	-	-	-	-	-	-	-	-	-	-	-	-	M	A	H	Y	N	F	K	K	I	T	V	V	P	S	A	K	D	F	I
CG8801 Drosophila melanogaster		-	-	-	-	-	-	-	-	-	-	-	-	-	-	-	-	-	-	-	-	-	-	-	-	-	-	-	-	-	M	S	L	Y	N	F	K	K	I	M	V	V	P	P	A	K	D	F	I
Protein T07A9.9 isoform a Caenorhabditis elegans		-	-	-	-	-	-	-	-	-	-	-	-	-	-	-	-	-	-	-	-	-	-	-	-	-	-	-	-	M	T	S	M	Y	N	F	K	R	I	T	C	V	P	N	A	Q	E	L	K
nucleolar GTP-binding protein 1 Danio rerio		-	-	-	-	-	-	-	-	-	-	-	-	-	-	-	-	-	-	-	-	-	-	-	-	-	-	-	-	-	M	A	L	Y	N	F	K	K	I	M	V	V	P	T	A	K	D	F	I
nucleolar GTP-binding protein 1 Gallus gallus		-	-	-	-	-	-	-	-	-	-	-	-	-	-	-	-	-	-	-	-	-	-	-	-	-	-	-	-	-	M	A	L	Y	N	F	K	K	I	T	V	V	P	S	A	K	D	F	I
AGAP007050-PA Anopheles gambiae str. PEST		-	-	-	-	-	-	-	-	-	-	-	-	-	-	-	-	-	-	-	-	-	-	-	-	-	-	-	-	-	M	S	L	Y	N	F	K	K	I	M	V	V	P	P	A	K	A	F	I
hypothetical protein MGG 07136 Magnaporthe oryzae 70-15		-	-	-	-	-	-	-	-	-	-	-	-	-	-	-	-	-	-	-	-	-	-	-	-	-	-	-	-	-	-	M	K	T	T	W	K	D	I	P	P	V	P	T	S	Q	E	F	L
hypothetical protein SPBC651.01c Schizosaccharomyces pombe 972h-		-	-	-	-	-	-	-	-	-	-	-	-	-	-	-	-	-	-	-	-	-	-	-	-	-	-	-	-	-	M	A	T	A	V	F	K	N	I	T	P	I	P	D	V	N	T	F	L
hypothetical protein Neurospora crassa OR74A		-	-	-	-	-	-	-	-	-	-	-	-	-	-	-	-	-	-	-	-	-	-	-	-	-	-	-	-	-	-	-	-	M	T	W	K	D	I	A	P	V	P	T	A	Q	E	F	I
hypothetical protein Kluyveromyces lactis NRRL Y-1140		-	-	-	-	-	-	-	-	-	-	-	-	-	-	-	-	-	-	-	-	-	-	-	-	-	-	-	-	-	-	M	Q	L	S	W	K	D	I	P	T	V	A	P	A	N	D	L	L
LOC Os06g09570.1		-	-	-	-	-	-	-	-	-	-	-	-	-	-	-	-	-	-	-	-	-	-	-	-	-	-	-	-	-	M	V	Q	Y	N	F	K	R	I	T	V	V	P	P	G	K	D	F	I
LOC Os07g01920.1		-	-	-	-	-	-	-	-	-	-	-	-	-	-	-	-	-	-	-	-	-	-	-	-	-	-	-	-	-	M	V	Q	Y	N	F	K	R	I	T	V	V	P	P	G	K	D	F	I
AGR194Wp Ashbya gossypii ATCC 10895		-	-	-	-	-	-	-	-	-	-	-	-	-	-	-	-	-	-	-	-	-	-	-	-	-	-	-	-	-	-	M	Q	L	S	W	K	D	I	P	T	V	P	T	S	N	D	M	L
Chlamydomonas reinhardtii nucleolar GTP-binding protein (NGB1) mRNA complete cds		-	-	-	-	-	-	-	-	-	-	-	-	-	-	-	-	-	-	-	-	-	-	-	-	-	-	-	-	M	P	N	A	V	N	L	K	T	I	Q	V	V	P	G	A	K	D	F	I
Guillardia theta CCMP2712 hypothetical protein (GUITHDRAFT 161314) mRNA complete cds		-	-	-	-	-	-	-	-	-	-	-	-	-	-	-	-	-	-	-	-	-	-	-	-	-	-	-	-	-	M	V	V	Y	N	F	K	K	I	A	P	V	P	T	S	K	D	F	V
Physcomitrella patens subsp. patens predicted protein (PHYPADRAFT 174784)		-	-	-	-	-	-	-	-	-	-	-	-	-	-	-	-	-	-	-	-	-	-	-	-	-	-	-	-	-	M	V	L	Y	N	F	K	Q	I	T	V	V	P	S	G	K	E	F	V
Physcomitrella patens subsp. patens predicted protein (PHYPADRAFT 181401)		-	-	-	-	-	-	-	-	-	-	-	-	-	-	-	-	-	-	-	-	-	-	-	-	-	-	-	-	-	M	V	L	Y	N	F	K	Q	I	T	V	V	P	S	G	K	E	F	V
AtNOG1-2(WS-0)		L	I	C	G	C	P	N	V	G	K	S	S	F	M	N	K	V	T	R	A	D	V	D	V	Q	P	Y	A	F	T	T	K	S	L	F	L	G	H	T	D	Y	K	C	L	R	Y	Q	V
AtNOG1-2(Col-0)		L	I	C	G	C	P	N	V	G	K	S	S	F	M	N	K	V	T	R	A	D	V	A	V	Q	P	Y	A	F	T	T	K	S	L	F	L	G	H	T	D	Y	K	C	L	R	Y	Q	V
AtNOG1-1(Col-0)		L	I	C	G	Y	P	N	V	G	K	S	S	F	M	N	K	V	T	R	A	D	V	D	V	Q	P	Y	A	F	T	T	K	S	L	F	V	G	H	T	D	Y	K	Y	L	R	Y	Q	V
nucleolar GTP-binding protein 1 Homo sapiens		L	L	C	G	Y	P	N	V	G	K	S	S	F	I	N	K	V	T	R	A	D	V	D	V	Q	P	Y	A	F	T	T	K	S	L	F	V	G	H	M	D	Y	K	Y	L	R	W	Q	V
nucleolar GTP-binding protein 1 Rattus norvegicus		L	L	C	G	Y	P	N	V	G	K	S	S	F	I	N	K	V	T	R	A	D	V	D	V	Q	P	Y	A	F	T	T	K	S	L	F	V	G	H	V	D	Y	K	Y	L	R	W	Q	V
Nog1p Saccharomyces cerevisiae S288c		L	I	C	G	Y	P	N	V	G	K	S	S	F	L	R	C	I	T	K	S	D	V	D	V	Q	P	Y	A	F	T	T	K	S	L	Y	V	G	H	F	D	Y	K	Y	L	R	F	Q	A
nucleolar GTP-binding protein 1 Mus musculus		L	L	C	G	Y	P	N	V	G	K	S	S	F	I	N	K	V	T	R	A	D	V	D	V	Q	P	Y	A	F	T	T	K	S	L	F	V	G	H	M	D	Y	K	Y	L	R	W	Q	V
CG8801 Drosophila melanogaster		I	I	C	G	F	P	N	V	G	K	S	S	F	I	N	K	I	T	R	A	D	V	E	V	Q	P	Y	A	F	T	T	K	S	L	Y	V	G	H	T	D	Y	K	Y	L	R	W	Q	V
Protein T07A9.9 isoform a Caenorhabditis elegans		I	L	C	G	F	P	N	V	G	K	S	S	F	I	N	N	V	T	R	A	D	V	E	V	Q	P	Y	A	F	T	T	K	A	L	Y	V	G	H	L	D	Y	R	F	L	R	W	Q	V
nucleolar GTP-binding protein 1 Danio rerio		L	L	C	G	Y	P	N	V	G	K	S	S	F	I	N	K	V	T	R	A	D	V	E	V	Q	P	Y	A	F	T	T	K	S	L	F	V	G	H	M	E	Y	K	Y	L	R	W	Q	V
nucleolar GTP-binding protein 1 Gallus gallus		L	L	C	G	Y	P	N	V	G	K	S	S	F	I	N	K	V	T	R	A	D	V	E	V	Q	P	Y	A	F	T	T	K	S	L	F	V	G	H	M	D	Y	R	Y	L	R	W	Q	V
AGAP007050-PA Anopheles gambiae str. PEST		I	V	C	G	F	P	N	V	G	K	S	S	F	L	N	K	V	T	R	A	D	V	D	V	Q	P	Y	A	F	T	T	K	S	L	Y	V	G	H	M	D	Y	K	Y	L	R	W	Q	V
hypothetical protein MGG 07136 Magnaporthe oryzae 70-15		L	I	A	G	F	P	N	V	G	K	S	S	F	L	K	S	V	T	R	A	D	V	D	V	Q	P	Y	A	F	T	T	K	S	L	F	V	G	H	L	D	Y	K	Y	L	K	F	Q	V
hypothetical protein SPBC651.01c Schizosaccharomyces pombe 972h-		L	V	C	G	Y	P	N	V	G	K	S	S	F	M	N	K	V	T	R	A	Q	V	D	V	Q	P	Y	A	F	T	T	K	S	L	F	V	G	H	F	D	Y	K	Y	L	R	W	Q	V
hypothetical protein Neurospora crassa OR74A		L	V	A	G	F	P	N	V	G	K	S	S	F	V	R	S	V	T	R	A	D	T	P	V	E	P	Y	A	F	T	T	K	S	L	F	V	G	H	L	D	Y	K	Y	L	R	Y	Q	V
hypothetical protein Kluyveromyces lactis NRRL Y-1140		L	I	C	G	Y	P	N	V	G	K	S	S	F	L	R	C	I	T	K	A	D	V	E	V	Q	P	Y	A	F	T	T	K	S	L	Y	V	G	H	F	D	Y	K	Y	L	R	F	Q	A
LOC Os06g09570.1		L	I	C	G	Y	P	N	V	G	K	S	S	F	M	N	K	I	T	R	A	D	V	D	V	Q	P	Y	A	F	T	T	K	S	L	F	V	G	H	A	D	Y	K	Y	L	R	Y	Q	V
LOC Os07g01920.1		L	I	C	G	Y	P	N	V	G	K	S	S	F	M	N	K	I	T	R	A	D	V	D	V	Q	P	Y	A	F	T	T	K	S	L	F	V	G	H	A	D	Y	K	Y	L	R	Y	Q	V
AGR194Wp Ashbya gossypii ATCC 10895		L	I	C	G	Y	P	N	V	G	K	S	S	F	L	R	C	I	T	K	A	D	V	E	V	Q	P	Y	A	F	T	T	K	S	L	Y	V	G	H	F	D	Y	K	Y	L	R	F	Q	A
Chlamydomonas reinhardtii nucleolar GTP-binding protein (NGB1) mRNA complete cds		L	L	C	G	Y	P	N	V	G	K	S	S	M	M	N	K	L	T	R	A	D	V	E	V	Q	P	Y	A	F	T	T	K	S	L	S	I	R	R	E	F	R	R	V	H	G	A	R	V
Guillardia theta CCMP2712 hypothetical protein (GUITHDRAFT 161314) mRNA complete cds		L	I	C	G	F	P	N	V	G	K	S	S	F	M	N	K	V	T	R	A	D	V	E	V	Q	P	Y	A	F	T	T	K	S	L	F	V	G	H	M	D	Y	K	Y	L	R	W	Q	V
Physcomitrella patens subsp. patens predicted protein (PHYPADRAFT 174784)		L	I	C	G	Y	P	N	V	G	K	S	S	F	I	N	K	I	T	R	A	D	V	D	V	Q	P	Y	A	F	T	T	K	S	L	F	V	G	H	T	D	Y	K	Y	M	R	W	Q	V
Physcomitrella patens subsp. patens predicted protein (PHYPADRAFT 181401)		L	I	C	G	Y	P	N	V	G	K	S	S	F	I	N	K	I	T	R	A	D	V	D	V	Q	P	Y	A	F	T	T	K	S	L	F	V	G	H	T	D	Y	K	Y	M	R	W	Q	V
AtNOG1-2(WS-0)		S	K	-	-	-	-	-	-	-	-	-	K	I	G	D	-	-	-	-	H	L	N	R	F	Y	V	A	M	P	K	S	R	D	D	Q	-	-	-	E	R	L	P	C	I	P	Q	V	V
AtNOG1-2(Col-0)		-	-	-	-	-	-	-	-	-	-	-	-	-	-	-	-	-	-	-	-	-	-	-	-	-	-	-	-	-	-	-	-	-	-	-	-	-	-	-	-	-	-	-	-	-	-	-	-
AtNOG1-1(Col-0)		S	K	-	-	-	-	-	-	-	-	-	K	I	N	D	-	-	-	-	H	L	N	R	F	H	V	A	I	P	K	P	R	D	S	I	-	-	-	E	R	L	P	C	I	P	Q	V	V
nucleolar GTP-binding protein 1 Homo sapiens		G	N	-	-	-	-	-	-	-	-	-	K	V	N	E	-	-	-	-	V	L	N	R	L	H	L	A	I	P	T	R	R	D	D	K	-	-	-	E	R	P	P	F	I	P	E	G	V
nucleolar GTP-binding protein 1 Rattus norvegicus		G	N	-	-	-	-	-	-	-	-	-	K	V	N	E	-	-	-	-	V	L	N	R	L	H	L	A	V	P	N	K	R	D	D	K	-	-	-	E	R	P	P	F	I	P	E	G	V
Nog1p Saccharomyces cerevisiae S288c		S	Q	S	-	-	-	-	-	-	-	-	R	I	N	N	-	-	-	-	V	L	N	K	I	H	V	A	Q	P	Q	A	R	D	D	V	-	-	-	K	R	T	P	F	I	P	E	S	V
nucleolar GTP-binding protein 1 Mus musculus		G	N	-	-	-	-	-	-	-	-	-	K	V	N	E	-	-	-	-	V	L	N	R	L	H	L	A	V	P	N	K	R	D	D	K	-	-	-	E	R	P	P	F	I	P	E	G	V
CG8801 Drosophila melanogaster		T	K	-	-	-	-	-	-	-	-	-	K	V	D	N	-	-	-	-	I	L	N	R	L	H	V	A	M	P	A	P	R	D	D	K	-	-	-	L	R	A	P	C	I	P	E	K	A
Protein T07A9.9 isoform a Caenorhabditis elegans		A	K	-	-	-	-	-	-	-	-	-	K	I	T	N	V	E	D	C	V	L	N	R	V	F	V	A	Y	P	A	P	R	D	E	K	-	-	-	V	R	A	P	F	V	P	P	G	L
nucleolar GTP-binding protein 1 Danio rerio		S	K	-	-	-	-	-	-	-	-	-	K	V	H	D	-	-	-	-	V	L	N	R	L	H	L	A	I	P	T	K	R	D	E	K	-	-	-	A	R	P	P	F	I	P	E	G	A
nucleolar GTP-binding protein 1 Gallus gallus		G	N	-	-	-	-	-	-	-	-	-	K	V	N	E	-	-	-	-	V	L	N	R	L	H	L	A	M	P	A	K	R	D	N	K	-	-	-	E	R	L	P	F	I	P	E	G	A
AGAP007050-PA Anopheles gambiae str. PEST		T	K	-	-	-	-	-	-	-	-	-	K	L	D	G	-	-	-	-	V	L	N	R	L	H	V	A	M	P	E	K	R	D	G	V	-	-	-	E	R	P	A	C	I	P	E	T	V
hypothetical protein MGG 07136 Magnaporthe oryzae 70-15		A	G	T	T	S	S	G	A	A	G	G	R	L	A	D	-	-	-	-	V	M	A	R	I	H	V	A	Q	P	M	-	-	G	G	S	-	-	-	Q	L	E	T	F	V	P	E	G	I
hypothetical protein SPBC651.01c Schizosaccharomyces pombe 972h-		G	S	-	-	-	-	-	-	-	-	-	R	V	N	N	-	-	-	-	V	L	N	R	I	H	L	A	E	P	A	A	R	D	E	V	-	-	-	A	R	P	A	C	I	P	D	S	V
hypothetical protein Neurospora crassa OR74A		A	G	T	S	S	N	G	T	M	G	S	R	L	T	E	-	-	-	-	V	M	S	R	I	H	V	A	Q	P	A	-	-	D	G	V	-	-	-	L	R	E	T	F	I	P	E	A	V
hypothetical protein Kluyveromyces lactis NRRL Y-1140		S	Q	A	-	-	-	-	-	-	-	-	R	I	T	N	-	-	-	-	V	L	N	K	I	H	V	A	Q	P	Q	K	R	D	D	G	I	-	-	D	R	T	P	Y	I	P	E	A	I
LOC Os06g09570.1		S	K	-	-	-	-	-	-	-	-	-	K	I	N	D	-	-	-	-	C	L	N	R	F	H	V	A	M	P	K	P	R	D	N	K	-	-	-	E	R	P	A	C	I	P	Q	A	V
LOC Os07g01920.1		S	K	-	-	-	-	-	-	-	-	-	K	I	N	D	-	-	-	-	C	L	N	R	F	H	V	A	M	P	K	P	R	D	N	K	-	-	-	E	R	P	P	C	I	P	Q	A	V
AGR194Wp Ashbya gossypii ATCC 10895		S	Q	T	-	-	-	-	-	-	-	-	R	I	T	N	-	-	-	-	V	L	N	K	I	H	V	A	H	P	Q	K	R	D	D	G	V	-	-	E	R	T	P	Y	I	P	E	A	F
Chlamydomonas reinhardtii nucleolar GTP-binding protein (NGB1) mRNA complete cds		G	K	-	-	-	-	-	-	-	-	-	R	I	A	D	-	-	-	-	V	L	N	K	I	H	V	A	Q	P	K	P	R	A	G	V	A	A	G	S	R	P	P	V	I	P	A	G	V
Guillardia theta CCMP2712 hypothetical protein (GUITHDRAFT 161314) mRNA complete cds		A	G	-	-	-	-	-	-	-	-	-	K	E	S	S	-	-	-	-	V	L	D	G	I	H	V	A	M	P	E	N	R	D	T	S	-	-	-	E	R	P	P	I	I	P	S	S	V
Physcomitrella patens subsp. patens predicted protein (PHYPADRAFT 174784)		S	K	-	-	-	-	-	-	-	-	-	K	I	N	D	-	-	-	-	C	L	N	R	I	H	V	A	V	P	K	L	R	D	Q	K	-	-	-	E	R	P	P	V	I	P	Q	A	V
Physcomitrella patens subsp. patens predicted protein (PHYPADRAFT 181401)		S	K	-	-	-	-	-	-	-	-	-	K	I	N	D	-	-	-	-	C	L	N	R	I	H	V	A	V	P	K	A	R	D	Q	K	-	-	-	E	R	P	P	V	I	P	Q	A	V
AtNOG1-2(WS-0)		-	G	E	E	L	T	E	K	E	K	N	D	L	A	A	I	R	K	K	K	A	L	L	I	H	E	S	R	L	K	K	S	N	A	Q	N	R	A	A	V	P	R	K	F	D	K	-	D
AtNOG1-2(Col-0)		-	-	-	-	-	-	-	-	-	-	-	-	-	-	-	-	-	-	-	-	-	-	-	-	-	-	-	-	-	-	-	-	-	-	-	-	-	-	-	-	-	-	-	-	-	-	-	-
AtNOG1-1(Col-0)		-	I	E	K	L	S	D	E	Q	L	K	Q	L	S	E	I	R	K	K	K	A	I	L	I	K	N	H	R	L	K	K	T	V	A	Q	N	R	S	T	V	P	R	K	F	D	K	-	D
nucleolar GTP-binding protein 1 Homo sapiens		-	E	D	E	E	M	L	E	I	R	Q	L	A	K	Q	I	R	E	K	K	K	L	K	I	L	E	S	K	E	K	N	-	-	-	T	Q	G	P	R	M	P	R	T	A	K	K	-	-
nucleolar GTP-binding protein 1 Rattus norvegicus		-	K	T	R	K	W	W	K	I	R	Q	L	A	K	Q	I	R	E	K	K	K	L	K	I	L	Q	S	K	E	K	N	-	-	-	T	Q	G	P	R	M	P	R	T	A	K	K	-	-
Nog1p Saccharomyces cerevisiae S288c		F	E	A	S	E	V	D	D	I	K	E	K	A	A	W	I	R	N	R	Q	K	T	M	I	A	E	A	R	N	R	K	S	L	-	K	N	K	A	I	M	P	R	S	K	L	T	-	-
nucleolar GTP-binding protein 1 Mus musculus		-	E	D	E	E	M	M	E	I	R	Q	L	A	K	Q	I	R	E	K	K	K	L	K	I	L	Q	S	K	E	K	N	-	-	-	K	Q	G	P	R	M	P	R	T	A	K	K	-	-
CG8801 Drosophila melanogaster		-	-	D	E	T	L	K	E	I	R	E	I	A	K	Q	I	R	G	K	R	F	E	L	R	D	E	K	R	L	S	S	R	-	-	K	N	K	P	V	I	P	R	N	K	Q	P	K	V
Protein T07A9.9 isoform a Caenorhabditis elegans		-	D	D	E	E	T	K	E	K	L	K	L	A	L	Q	I	R	E	K	E	K	L	L	T	L	D	H	A	V	N	K	R	-	-	I	A	G	R	I	G	S	R	I	H	G	S	R	K
nucleolar GTP-binding protein 1 Danio rerio		-	E	D	E	E	M	Q	E	I	R	H	L	A	S	Q	I	R	E	K	R	K	L	K	I	I	A	S	K	E	K	D	-	-	-	T	N	G	P	R	L	P	R	T	A	K	K	-	-
nucleolar GTP-binding protein 1 Gallus gallus		-	E	D	E	E	M	M	E	I	R	Q	L	A	K	R	I	R	E	K	K	K	L	K	I	L	Q	S	K	E	K	D	-	-	-	T	R	G	P	R	M	P	R	T	A	K	K	-	-
AGAP007050-PA Anopheles gambiae str. PEST		-	-	D	E	T	L	Q	E	I	R	E	M	A	K	Q	I	R	L	R	R	F	Q	L	K	D	A	R	K	L	A	Q	K	-	-	S	G	R	P	I	M	P	R	H	K	Q	A	M	V
hypothetical protein MGG 07136 Magnaporthe oryzae 70-15		-	V	D	D	E	E	E	E	V	M	A	K	A	E	L	I	R	E	K	Q	S	M	I	R	N	E	A	K	M	K	K	S	L	-	K	N	R	A	I	I	P	R	K	A	T	K	-	-
hypothetical protein SPBC651.01c Schizosaccharomyces pombe 972h-		-	E	D	A	D	E	E	E	V	L	E	K	A	S	R	I	R	E	K	N	K	L	T	M	L	A	A	R	Q	K	K	I	-	-	K	N	R	P	V	L	P	R	T	A	G	I	-	-
hypothetical protein Neurospora crassa OR74A		-	G	D	E	S	E	E	E	I	L	Q	K	A	E	Y	I	R	E	K	H	K	L	I	R	N	E	A	K	M	K	K	S	L	-	K	N	R	A	I	I	P	R	K	M	Q	K	-	-
hypothetical protein Kluyveromyces lactis NRRL Y-1140		F	D	A	D	E	I	S	E	I	R	E	K	A	E	W	I	R	D	R	Q	K	K	M	I	N	A	S	R	N	R	K	A	L	-	K	N	R	G	T	M	P	R	S	K	L	A	-	-
LOC Os06g09570.1		-	G	H	E	L	T	E	E	Q	R	E	I	L	G	Q	I	R	K	K	K	A	L	L	I	Q	E	H	R	M	K	K	R	T	A	E	S	R	P	I	V	P	R	K	F	D	K	-	D
LOC Os07g01920.1		-	G	H	E	L	T	E	E	Q	R	E	I	L	G	Q	I	R	K	K	K	A	L	L	I	Q	E	H	R	M	K	K	R	T	A	E	S	R	P	I	V	P	R	K	F	D	K	-	D
AGR194Wp Ashbya gossypii ATCC 10895		M	D	D	E	D	V	E	D	I	R	E	K	A	A	W	I	R	D	K	Q	K	K	M	I	N	A	A	R	S	R	K	A	L	-	K	N	R	G	T	M	P	R	S	K	M	A	-	-
Chlamydomonas reinhardtii nucleolar GTP-binding protein (NGB1) mRNA complete cds		-	G	-	D	L	T	E	E	Q	A	A	D	L	A	A	I	R	A	R	K	R	V	L	V	G	E	H	R	S	K	K	N	S	H	R	N	Q	A	V	L	P	A	K	L	A	N	-	A
Guillardia theta CCMP2712 hypothetical protein (GUITHDRAFT 161314) mRNA complete cds		-	D	D	G	L	T	E	V	E	R	E	Q	L	D	A	A	R	R	K	K	A	T	L	R	H	E	S	M	M	A	R	S	-	-	R	N	H	P	T	M	P	R	T	V	A	A	-	N
Physcomitrella patens subsp. patens predicted protein (PHYPADRAFT 174784)		-	D	Q	D	L	T	P	E	E	A	E	A	L	A	A	I	R	R	K	K	K	L	M	L	A	E	H	R	A	K	K	K	T	A	D	N	K	P	V	V	P	R	R	H	D	V	-	E
Physcomitrella patens subsp. patens predicted protein (PHYPADRAFT 181401)		-	D	Q	D	L	T	P	E	E	A	E	A	L	A	A	I	R	R	K	K	K	L	M	L	A	E	H	R	A	K	K	K	T	A	D	N	K	P	V	V	P	R	R	H	D	V	-	E
AtNOG1-2(WS-0)		F	S	G	K	R	-	G	N	G	K	N	Q	R	R	[814]
AtNOG1-2(Col-0)		-	-	-	-	-	-	-	-	-	-	-	-	-	-	[814]
AtNOG1-1(Col-0)		F	S	G	K	R	-	G	K	G	K	T	D	R	R	[814]
nucleolar GTP-binding protein 1 Homo sapiens		L	S	G	K	R	-	K	A	G	K	K	D	R	R	[814]
nucleolar GTP-binding protein 1 Rattus norvegicus		L	S	G	K	R	-	K	A	G	K	K	E	R	R	[814]
Nog1p Saccharomyces cerevisiae S288c		F	S	G	K	R	-	G	V	G	K	T	D	F	R	[814]
nucleolar GTP-binding protein 1 Mus musculus		L	S	G	K	R	-	K	A	G	K	K	D	R	R	[814]
CG8801 Drosophila melanogaster		F	S	G	K	R	-	G	N	G	K	T	D	R	R	[814]
Protein T07A9.9 isoform a Caenorhabditis elegans		F	C	G	K	R	-	G	N	G	K	T	D	W	R	[814]
nucleolar GTP-binding protein 1 Danio rerio		L	A	G	K	R	-	K	S	G	S	T	S	R	R	[814]
nucleolar GTP-binding protein 1 Gallus gallus		L	A	G	K	R	-	K	S	G	K	T	Q	R	R	[814]
AGAP007050-PA Anopheles gambiae str. PEST		F	A	G	K	R	-	G	T	G	K	T	D	R	R	[814]
hypothetical protein MGG 07136 Magnaporthe oryzae 70-15		F	S	G	K	R	-	G	M	G	K	T	Q	R	R	[814]
hypothetical protein SPBC651.01c Schizosaccharomyces pombe 972h-		L	S	G	K	R	-	G	N	G	K	T	Q	R	R	[814]
hypothetical protein Neurospora crassa OR74A		F	S	G	K	R	-	T	V	G	K	T	Q	R	R	[814]
hypothetical protein Kluyveromyces lactis NRRL Y-1140		F	S	G	K	R	-	G	V	G	K	T	D	F	R	[814]
LOC Os06g09570.1		F	S	G	K	R	-	S	I	G	K	T	S	R	R	[814]
LOC Os07g01920.1		F	S	G	K	S	-	S	I	G	K	T	S	R	R	[814]
AGR194Wp Ashbya gossypii ATCC 10895		F	S	G	K	R	-	G	I	G	S	N	D	R	R	[814]
Chlamydomonas reinhardtii nucleolar GTP-binding protein (NGB1) mRNA complete cds		F	S	G	K	K	P	G	H	S	T	R	N	R	R	[814]
Guillardia theta CCMP2712 hypothetical protein (GUITHDRAFT 161314) mRNA complete cds		L	T	G	K	R	-	G	I	G	K	T	D	R	R	[814]
Physcomitrella patens subsp. patens predicted protein (PHYPADRAFT 174784)		F	S	G	K	R	-	G	T	G	K	T	D	R	R	[814]
Physcomitrella patens subsp. patens predicted protein (PHYPADRAFT 181401)		F	S	G	K	R	-	G	T	G	K	T	D	R	R	[814]
[truncated: 153 more columns]
