# Supplementary material for: The small GTPase, nucleolar GTP-binding protein 1 (NOG1), has a novel role in plant innate immunity
Source: Sci Rep. 2017 Aug 23;7:9260. doi: 10.1038/s41598-017-08932-9 (PMC5569028; doi:10.1038/s41598-017-08932-9)
Supplement: Supplementary file 3 — Supplementary Table S3 [file 41598_2017_8932_MOESM3_ESM.xls]

## Sheet: Sheet1
Supplementray Table S3: Differentally expressed genes in nog1-2 and NOG1-1 RNAi compared to Col-0																							Col-0:nog1-2	Col-0:nog1-2	Col-0:nog1-2	Col-0:nog1-2	Col-0:nog1-2	Col-0:nog1-2	Col-0:nog1-2	Col-0:nog1-2(1.5times)	Col-0:nog1-2(2 times)	Col-0:NOG1-1RNAi	Col-0:NOG1-1RNAi	Col-0:NOG1-1RNAi	Col-0:NOG1-1RNAi	Col-0:NOG1-1RNAi	Col-0:NOG1-1RNAi	Col-0:NOG1-1RNAi	Col-0:NOG1-1RNAi(1.5times)	Col-0:NOG1-1RNAi(2 times)		Col-0:nog1-2	Col-0:nog1-2	Col-0:NOG1-1RNAi	Col-0:nog1-2	Col-0:NOG1-1RNAi	Col-0:nog1-2(.5times)	Col-0:nog1-2(2 times)	Col-0:NOG1-1RNAi(.5times)
														0.00431376	0.00387358	0.0039176	0.00413769	0.00444581	0.00413769	0.00409367	0.00400563	0.00422572							up in nog1-2	1	1							up in NOG1-1 RNAi (cutoff 1.5)	55	54							0	9	0
														98	88	89	94	101	94	93	91	96							down in nog1-2	2	0							down in NOG 1-1 RNAi (cutoff 1.5)	44	4							5	0	44
Probesets	Probe Set ID	Transcript ID(Array Design)	Gene Description	1_C1	2_C2	3_C3	4_1B10-1	5_1B10-2	6_1B10-3	7_1A1	8_1A2	9_1A3	probe set	1_C1	2_C2	3_C3	4_1B10-1	5_1B10-2	6_1B10-3	7_1A1	8_1A2	9_1A3	Ave C	SD C	Ave 1A	SD 1A	Pts	Pta	Ratio(1A/C)	Cat (C:1A)	Cat (C:1A)	Ave C	SD C	Ave 1B10	SD 1B10	Pts	Pta	Ratio(1B10/C)	Cat (C:1B10)	Cat (C:1B10)		Ave C	Ave 1A	Ave 1B10	Ratio(1A/C)	Ratio(1B10/C)	Cat (C:A)	Cat (C:1A)	Cat (C:B0)
252367_at	252367_at	At3g48360	encodes a protein (BT2) that is an essential component of the TAC1-mediated telomerase activation pathway. Acts redundantly with BT3 and BT1 during female gametophyte development and with BT3 during male gametophyte development. BT2 also mediates multiple	135.975	90.1125	126.05	1109.74	715.009	844.051	472.724	615.663	504.946	252367_at	P	P	P	P	P	P	P	P	P	117.379	24.1295	531.111	74.9757	0.000809336	0	4.52474	1	1	117.379	24.1295	889.601	201.271	0.00273349	0	7.57886	1	1		117.379	531.111	889.601	4.52474	7.57886		1
267083_at	267083_at	At2g41100	encodes a calmodulin-like protein, with six potential calcium binding domains. Calcium binding shown by Ca(2+)-specific shift in electrophoretic mobility. Expression induced by touch and darkness. Expression may also be developmentally controlled. Express	351.253	264.464	242.375	1105.08	1122.53	1078.27	598.924	621.794	590.947	267083_at	P	P	P	P	P	P	P	P	P	286.031	57.554	603.888	16.0112	0.000770346	0	2.11127	1	1	286.031	57.554	1101.96	22.2936	2.15535e-05	0	3.85261	1	1		286.031	603.888	1101.96	2.11127	3.85261		1
247925_at	247925_at	At5g57560	Encodes a cell wall-modifying enzyme, rapidly upregulated in response to environmental stimuli	812.297	757.391	716.133	2700.99	2847.43	2608.11	1737.47	1500.78	1364.01	247925_at	P	P	P	P	P	P	P	P	P	761.94	48.2435	1534.08	188.946	0.00236669	3.82397e-169	2.01339	1	1	761.94	48.2435	2718.84	120.655	1.28348e-05	0	3.56831	1	1		761.94	1534.08	2718.84	2.01339	3.56831		1
253061_at	253061_at	At4g37610	BTB and TAZ domain protein. Located in cytoplasm and expressed in fruit, flower and leaves.	285.495	211.524	244.898	883.689	648.524	571.902	556.256	636.039	680.92	253061_at	P	P	P	P	P	P	P	P	P	247.306	37.0443	624.405	63.1408	0.000872449	0	2.52483	1	1	247.306	37.0443	701.372	162.473	0.00917518	5.00555e-100	2.83605	1	1		247.306	624.405	701.372	2.52483	2.83605		1
246932_at	246932_at	At5g25190	encodes a member of the ERF (ethylene response factor) subfamily B-6 of ERF/AP2 transcription factor family. The protein contains one AP2 domain. There are 12 members in this subfamily including RAP2.11.	199.741	189.192	165.302	474.237	536.471	397.655	351.176	426.191	423.484	246932_at	P	P	P	P	P	P	P	P	P	184.745	17.6449	400.284	42.5503	0.0012601	0	2.16668	1	1	184.745	17.6449	469.454	69.5317	0.00234599	7.05382e-172	2.5411	1	1		184.745	400.284	469.454	2.16668	2.5411		1
249862_at	249862_at	At5g22920	CHY-type/CTCHY-type/RING-type Zinc finger protein; FUNCTIONS IN: zinc ion binding; EXPRESSED IN: 25 plant structures; EXPRESSED DURING: 14 growth stages; CONTAINS InterPro DOMAIN/s: Zinc finger, CHY-type (InterPro:IPR008913), Zinc finger, CTCHY-type (Inte	1338.95	1389.35	1401.68	4212.82	3094.66	3664.5	2420.44	3228.5	2929.26	249862_at	P	P	P	P	P	P	P	P	P	1376.66	33.2345	2859.4	408.535	0.00331072	0	2.07706	1	1	1376.66	33.2345	3657.33	559.115	0.00213134	0	2.65667	1	1		1376.66	2859.4	3657.33	2.07706	2.65667		1
253161_at	253161_at	At4g35770	Senescence-associated gene that is strongly induced by phosphate starvation. Transcripts are differentially regulated at the level of mRNA stability at different times of day. mRNAs are targets of the mRNA degradation pathway mediated by the downstream (	361.647	646.774	489.466	2916.52	900.787	1935.79	758.378	1179.49	1319.21	253161_at	P	P	P	P	P	P	P	P	P	499.295	142.817	1085.69	291.944	0.0353525	1.14654e-12	2.17445	1	1	499.295	142.817	1917.7	1007.99	0.0733022	2.56463e-66	3.84081	1	1		499.295	1085.69	1917.7	2.17445	3.84081		1
246114_at	246114_at	At5g20250	encodes a member of glycosyl hydrolase family 36. Expression is induced within 3 hours of dark treatment, in senescing leaves and treatment with exogenous photosynthesis inhibitor. Induction of gene expression was suppressed in excised leaves supplied wit	682.283	528.581	731.018	2673.68	1356.53	1735.88	1098.3	1855.06	1467.19	246114_at	P	P	P	P	P	P	P	P	P	647.294	105.657	1473.52	378.415	0.021918	8.55052e-42	2.27643	1	1	647.294	105.657	1922.03	678.016	0.0323545	5.70865e-97	2.96933	1	1		647.294	1473.52	1922.03	2.27643	2.96933		1
250379_at	250379_at	At5g11590	encodes a member of the DREB subfamily A-4 of ERF/AP2 transcription factor family. The protein contains one AP2 domain. There are 17 members in this subfamily including TINY.	129.692	130.542	132.732	61.1336	67.2983	83.9669	74.2998	59.8271	92.2649	250379_at	P	P	P	P	P	P	P	P	P	130.989	1.56851	75.464	16.2502	0.00415241	0	0.576109	2	0	130.989	1.56851	70.7996	11.8125	0.000940722	0	0.5405	2	0		130.989	75.464	70.7996	0.576109	0.5405	2		2
266098_at	266098_at	At2g37870	Bifunctional inhibitor/lipid-transfer protein/seed storage 2S albumin superfamily protein; FUNCTIONS IN: lipid binding; INVOLVED IN: lipid transport; LOCATED IN: endomembrane system; EXPRESSED IN: 11 plant structures; EXPRESSED DURING: LP.06 six leaves vi	244.322	328.796	358.766	150.135	221.129	211.903	218.315	171.709	213.394	266098_at	P	P	P	P	P	P	P	P	P	310.628	59.3456	201.139	25.606	0.0426413	1.30107e-13	0.647525	2	0	310.628	59.3456	194.389	38.602	0.0466857	1.83252e-07	0.625794	2	0		310.628	201.139	194.389	0.647525	0.625794	2		2
266770_at	266770_at	At2g03090	member of Alpha-Expansin Gene Family. Naming convention from the Expansin Working Group (Kende et al, 2004. Plant Mol Bio). Involved in the formation of nematode-induced syncytia in roots of Arabidopsis thaliana.	235.811	234.999	223.673	122.203	134.796	114.767	173.206	131.669	146.64	266770_at	P	P	P	P	P	P	P	P	P	231.494	6.78572	150.505	21.0367	0.003158	0	0.650146	2	0	231.494	6.78572	123.922	10.1247	0.000106804	0	0.535313	2	0		231.494	150.505	123.922	0.650146	0.535313	2		2
259272_at	259272_at	At3g01290	SPFH/Band 7/PHB domain-containing membrane-associated protein family; INVOLVED IN: N-terminal protein myristoylation; LOCATED IN: mitochondrion, plasma membrane, vacuole, membrane; EXPRESSED IN: 21 plant structures; EXPRESSED DURING: 9 growth stages; CONT	34.1817	31.5033	34.8743	136.589	146.803	133.477	45.9794	50.1409	56.0927	259272_at	P	P	P	P	P	P	P	P	P	33.5198	1.7803	50.7376	5.08303	0.00519994	5.59335e-63	1.51366	1	0	33.5198	1.7803	138.956	6.97134	1.43089e-05	0	4.1455	1	1		33.5198	50.7376	138.956	1.51366	4.1455
261193_at	261193_at	At1g32920	unknown protein; FUNCTIONS IN: molecular_function unknown; INVOLVED IN: response to wounding; LOCATED IN: endomembrane system; EXPRESSED IN: 23 plant structures; EXPRESSED DURING: 13 growth stages; BEST Arabidopsis thaliana protein match is: unknown prote	509.657	380.631	318.283	962.709	1058.63	890.997	644.622	669.685	586.021	261193_at	P	P	P	P	P	P	P	P	P	402.857	97.6035	633.443	42.9378	0.020025	0	1.57238	1	0	402.857	97.6035	970.778	84.1066	0.00158082	0	2.40973	1	1		402.857	633.443	970.778	1.57238	2.40973
245250_at	245250_at	At4g17490	Encodes a member of the ERF (ethylene response factor) subfamily B-3 of ERF/AP2 transcription factor family (ATERF-6). The protein contains one AP2 domain. There are 18 members in this subfamily including ATERF-1, ATERF-2, AND ATERF-5.	63.4723	66.1643	44.7882	158.884	173.448	188.152	82.0292	91.9728	89.4688	245250_at	P	P	A	P	P	P	P	P	P	58.1416	11.6425	87.8236	5.17188	0.0156618	0	1.51051	1	0	58.1416	11.6425	173.495	14.6341	0.000434756	0	2.984	1	1		58.1416	87.8236	173.495	1.51051	2.984
245757_at	245757_at	At1g35140	At1g35140 (At1g35140/T32G9_32) mRNA, complete cds	54.1223	43.2753	47.5647	149.219	210.778	147.296	87.6339	88.7531	80.0885	245757_at	P	P	P	P	P	P	P	P	P	48.3207	5.46292	85.4918	4.71279	0.00087193	0	1.76926	1	0	48.3207	5.46292	169.098	36.1091	0.0045987	0	3.49948	1	1		48.3207	85.4918	169.098	1.76926	3.49948
246253_at	246253_at	At4g37260	Member of the R2R3 factor gene family.	277.796	228.434	179.422	543.572	656.558	603.635	505.478	423.402	328.762	246253_at	P	P	P	P	P	P	P	P	P	228.551	49.187	419.214	88.4324	0.030978	1.89426e-11	1.83423	1	0	228.551	49.187	601.255	56.5309	0.000997993	0	2.63073	1	1		228.551	419.214	601.255	1.83423	2.63073
251745_at	251745_at	At3g55980	salt-inducible zinc finger 1 (SZF1); CONTAINS InterPro DOMAIN/s: Zinc finger, CCCH-type (InterPro:IPR000571), Ankyrin repeat-containing domain (InterPro:IPR020683), Ankyrin repeat (InterPro:IPR002110); BEST Arabidopsis thaliana protein match is: zinc fing	183.806	148.492	110.549	400.908	390.549	389.029	272.225	255.894	225.557	251745_at	P	P	P	P	P	P	P	P	P	147.616	36.6364	251.225	23.6813	0.0146872	3.5083e-14	1.70188	1	0	147.616	36.6364	393.495	6.46427	0.000332295	0	2.66567	1	1		147.616	251.225	393.495	1.70188	2.66567
252563_at	252563_at	At3g45970	member of EXPANSIN-LIKE. Naming convention from the Expansin Working Group (Kende et al, 2004. Plant Mol Bio)	43.614	44.8305	32.8245	101.671	149.452	92.1952	59.3029	63.6295	66.2888	252563_at	P	P	P	P	P	P	P	P	P	40.423	6.6085	63.0737	3.52593	0.00635005	0	1.56034	1	0	40.423	6.6085	114.439	30.6896	0.0150527	7.83915e-84	2.83104	1	1		40.423	63.0737	114.439	1.56034	2.83104
253915_at	253915_at	At4g27280	Calcium-binding EF-hand family protein; FUNCTIONS IN: calcium ion binding; INVOLVED IN: response to karrikin; EXPRESSED IN: 23 plant structures; EXPRESSED DURING: 13 growth stages; CONTAINS InterPro DOMAIN/s: EF-Hand 1, calcium-binding site (InterPro:IPR0	872.737	696.531	507.226	1625.1	1692.96	1923.04	1176.35	1176.28	972.613	253915_at	P	P	P	P	P	P	P	P	P	692.164	182.795	1108.41	117.608	0.0294632	8.77451e-10	1.60138	1	0	692.164	182.795	1747.03	156.156	0.00160846	0	2.52402	1	1		692.164	1108.41	1747.03	1.60138	2.52402
257076_at	257076_at	At3g19680	Protein of unknown function (DUF1005); LOCATED IN: plasma membrane; EXPRESSED IN: 22 plant structures; EXPRESSED DURING: 13 growth stages; CONTAINS InterPro DOMAIN/s: Protein of unknown function DUF1005 (InterPro:IPR010410); BEST Arabidopsis thaliana prot	305.884	276.731	218.546	557.402	723.202	703.763	589.335	446.074	465.554	257076_at	P	P	P	P	P	P	P	P	P	267.053	44.4659	500.321	77.7015	0.010715	1.02439e-19	1.87349	1	0	267.053	44.4659	661.456	90.6355	0.00248852	2.90332e-53	2.47687	1	1		267.053	500.321	661.456	1.87349	2.47687
258792_at	258792_at	At3g04640	glycine-rich protein; Has 42937 Blast hits to 13549 proteins in 1124 species: Archae - 42; Bacteria - 16604; Metazoa - 12821; Fungi - 2296; Plants - 5249; Viruses - 609; Other Eukaryotes - 5316 (source: NCBI BLink).	122.427	110.343	109.775	346.696	339.043	295.902	176.804	222.784	221.229	258792_at	P	P	P	P	P	P	P	P	P	114.181	7.1463	206.939	26.1094	0.00404027	6.26864e-112	1.81237	1	0	114.181	7.1463	327.214	27.3854	0.000199792	0	2.86574	1	1		114.181	206.939	327.214	1.81237	2.86574
260856_at	260856_at	At1g21910	encodes a member of the DREB subfamily A-5 of ERF/AP2 transcription factor family. The protein contains one AP2 domain. There are 15 members in this subfamily including RAP2.1, RAP2.9 and RAP2.10.	35.4836	28.3742	34.3096	96.4874	150.843	94.1345	62.5321	68.0292	65.6916	260856_at	P	P	P	P	P	P	P	P	P	32.7225	3.81116	65.4176	2.75876	0.000273173	0	1.99916	1	0	32.7225	3.81116	113.822	32.0831	0.0121792	2.28375e-297	3.47839	1	1		32.7225	65.4176	113.822	1.99916	3.47839
247543_at	247543_at	At5g61600	encodes a member of the ERF (ethylene response factor) subfamily B-3 of ERF/AP2 transcription factor family. The protein contains one AP2 domain. There are 18 members in this subfamily including ATERF-1, ATERF-2, AND ATERF-5.	159.871	135.355	94.0037	315.539	377.283	358.364	237.464	232.896	218.446	247543_at	P	P	P	P	P	P	P	P	P	129.743	33.2905	229.602	9.92775	0.00760383	0	1.76966	1	0	129.743	33.2905	350.396	31.634	0.001139	0	2.70068	1	1		129.743	229.602	350.396	1.76966	2.70068
254120_at	254120_at	At4g24570	Encodes one of the mitochondrial dicarboxylate carriers (DIC): DIC1 (AT2G22500), DIC2 (AT4G24570), DIC3 (AT5G09470).	132.868	124.83	96.3624	386.176	396.298	342.817	203.554	292.243	208.295	254120_at	P	P	P	P	P	P	P	P	P	118.02	19.1818	234.698	49.8924	0.0194232	5.92262e-26	1.98862	1	0	118.02	19.1818	375.097	28.4099	0.00020268	0	3.17825	1	1		118.02	234.698	375.097	1.98862	3.17825
255742_at	255742_at	At1g25560	Encodes a member of the RAV transcription factor family that contains AP2 and B3 binding domains. Involved in the regulation of flowering under long days. Loss of function results in early flowering. Overexpression causes late flowering and repression of	234.297	240.179	237.383	611.484	518.264	599.205	380.484	418.172	407.753	255742_at	P	P	P	P	P	P	P	P	P	237.286	2.94244	402.136	19.4613	0.000131293	0	1.69473	1	0	237.286	2.94244	576.318	50.6493	0.000318317	0	2.42879	1	1		237.286	402.136	576.318	1.69473	2.42879
267028_at	267028_at	At2g38470	Member of the plant WRKY transcription factor family. Regulates the antagonistic relationship between defense pathways mediating responses to P. syringae and necrotrophic fungal pathogens. Located in nucleus. Involved in response to various abiotic stre	108.511	118.933	86.5078	256.237	244.533	249.714	151.227	190.297	153.096	267028_at	P	P	P	P	P	P	P	P	P	104.651	16.5539	164.873	22.0373	0.0193608	2.95467e-10	1.57546	1	0	104.651	16.5539	250.162	5.86509	0.000136999	0	2.39044	1	1		104.651	164.873	250.162	1.57546	2.39044
261177_at	261177_at	At1g04770	Tetratricopeptide repeat (TPR)-like superfamily protein; FUNCTIONS IN: binding; INVOLVED IN: biological_process unknown; EXPRESSED IN: 23 plant structures; EXPRESSED DURING: 13 growth stages; CONTAINS InterPro DOMAIN/s: Tetratricopeptide TPR-1 (InterPro:I	260.678	252.311	258.472	538.034	724.982	552.052	422.176	427.562	496.171	261177_at	P	P	P	P	P	P	P	P	P	257.154	4.33691	448.636	41.2542	0.00132686	0	1.74462	1	0	257.154	4.33691	605.023	104.124	0.00444576	0	2.35277	1	1		257.154	448.636	605.023	1.74462	2.35277
267523_at	267523_at	At2g30610	unknown protein	325.279	243.761	307.129	851.488	489.182	541.046	361.571	529.066	568.803	267523_at	P	P	P	P	P	P	P	P	P	292.056	42.7977	486.48	109.984	0.0462363	3.59082e-15	1.66571	1	0	292.056	42.7977	627.239	195.929	0.044348	6.4548e-42	2.14766	1	1		292.056	486.48	627.239	1.66571	2.14766
245119_at	245119_at	At2g41640	Glycosyltransferase family 61 protein; FUNCTIONS IN: transferase activity, transferring glycosyl groups; INVOLVED IN: biological_process unknown; EXPRESSED IN: 14 plant structures; EXPRESSED DURING: 8 growth stages; CONTAINS InterPro DOMAIN/s: Glycosyltra	33.2261	27.1591	32.9825	72.0412	78.476	68.4886	48.5712	50.1211	49.6403	245119_at	P	P	P	P	P	P	P	P	P	31.1226	3.43463	49.4442	0.793355	0.000842977	0	1.58869	1	0	31.1226	3.43463	73.0019	5.06253	0.000289692	0	2.34562	1	1		31.1226	49.4442	73.0019	1.58869	2.34562
246987_at	246987_at	At5g67300	Member of the R2R3 factor MYB gene family involved in mediating plant responses to a variety of abiotic stimiuli.	373.698	295.671	290.457	679.34	778.696	644.341	557.883	488.368	480.284	246987_at	P	P	P	P	P	P	P	P	P	319.942	46.6273	508.845	42.6604	0.00661907	1.73195e-14	1.59043	1	0	319.942	46.6273	700.792	69.6993	0.00141144	0	2.19037	1	1		319.942	508.845	700.792	1.59043	2.19037
248870_at	248870_at	At5g46710	PLATZ transcription factor family protein; CONTAINS InterPro DOMAIN/s: Protein of unknown function DUF597 (InterPro:IPR006734); BEST Arabidopsis thaliana protein match is: PLATZ transcription factor family protein (TAIR:AT4G17900.1); Has 1807 Blast hits t	119.668	108.645	121.252	266.661	269.351	255.803	177.796	214.011	251.627	248870_at	P	P	P	P	P	P	P	P	P	116.522	6.86758	214.478	36.9177	0.0106726	9.40848e-135	1.84067	1	0	116.522	6.86758	263.938	7.17226	1.3588e-05	0	2.26514	1	1		116.522	214.478	263.938	1.84067	2.26514
249583_at	249583_at	At5g37770	Encodes a protein with 40% similarity to calmodulin. Binds Ca(2+) and, as a consequence, undergoes conformational changes. CML24 expression occurs in all major organs, and transcript levels are increased from 2- to 15-fold in plants subjected to touch, d	133.009	93.7897	112.619	266.031	315.126	243.315	191.6	212.112	177.3	249583_at	P	P	P	P	P	P	P	P	P	113.139	19.615	193.671	17.4981	0.00606046	1.55431e-15	1.71179	1	0	113.139	19.615	274.824	36.704	0.00254049	3.03856e-46	2.42907	1	1		113.139	193.671	274.824	1.71179	2.42907
252193_at	252193_at	At3g50060	Encodes a member of the R2R3 transcription factor gene family. Expressed in response to potassium deprivation and auxin. Involved in lateral root development. Interacts with ARF7 and regulates the expression of some auxin responsive genes.	292.144	231.918	215.997	526.837	612.683	637.445	455.775	426.557	394.271	252193_at	P	P	P	P	P	P	P	P	P	246.686	40.1645	425.534	30.7649	0.00360413	0	1.725	1	0	246.686	40.1645	592.322	58.0468	0.00105957	0	2.40112	1	1		246.686	425.534	592.322	1.725	2.40112
254926_at	254926_at	At4g11280	encodes a a member of the 1-aminocyclopropane-1-carboxylate (ACC) synthase (S-adenosyl-L-methionine methylthioadenosine-lyase, EC 4.4.1.14) gene family	302.886	238.669	227.742	510.941	528.76	560.98	399.206	413.307	379.635	254926_at	P	P	P	P	P	P	P	P	P	256.432	40.5996	397.383	16.9102	0.00515361	0	1.54966	1	0	256.432	40.5996	533.56	25.3623	0.000556153	0	2.0807	1	1		256.432	397.383	533.56	1.54966	2.0807
255733_at	255733_at	At1g25400	unknown protein; BEST Arabidopsis thaliana protein match is: unknown protein (TAIR:AT1G68440.1); Has 21 Blast hits to 21 proteins in 6 species: Archae - 0; Bacteria - 0; Metazoa - 0; Fungi - 0; Plants - 21; Viruses - 0; Other Eukaryotes - 0 (source: NCBI	50.111	48.9727	61.2508	137.527	139.612	134.287	80.432	106.996	89.8258	255733_at	P	P	P	P	P	P	P	P	P	53.4448	6.78405	92.4181	13.4706	0.0110267	2.51353e-23	1.72922	1	0	53.4448	6.78405	137.142	2.68319	3.78411e-05	0	2.56605	1	1		53.4448	92.4181	137.142	1.72922	2.56605
258402_at	258402_at	At3g15450	Aluminium induced protein with YGL and LRDR motifs; FUNCTIONS IN: molecular_function unknown; EXPRESSED IN: 25 plant structures; EXPRESSED DURING: 13 growth stages; BEST Arabidopsis thaliana protein match is: Aluminium induced protein with YGL and LRDR mo	2346.08	2184.63	1938.88	6171.31	4733.2	4778.43	3956.15	4167.76	4168.34	258402_at	P	P	P	P	P	P	P	P	P	2156.53	205.051	4097.42	122.345	0.000147709	0	1.9	1	0	2156.53	205.051	5227.65	817.552	0.00322378	2.26883e-148	2.4241	1	1		2156.53	4097.42	5227.65	1.9	2.4241
260037_at	260037_at	At1g68840	Rav2 is part of a complex that has been named `regulator of the (H+)-ATPase of the vacuolar and endosomal membranes' (RAVE)	526.081	563.325	442.747	1104.72	834.968	1159.98	793.159	837.682	753.729	260037_at	P	P	P	P	P	P	P	P	P	510.718	61.7396	794.857	42.0018	0.002745	0	1.55635	1	0	510.718	61.7396	1033.22	173.903	0.00801987	1.18995e-48	2.02308	1	1		510.718	794.857	1033.22	1.55635	2.02308
260915_at	260915_at	At1g02660	alpha/beta-Hydrolases superfamily protein; FUNCTIONS IN: triglyceride lipase activity; INVOLVED IN: lipid metabolic process; LOCATED IN: cellular_component unknown; EXPRESSED IN: 24 plant structures; EXPRESSED DURING: 15 growth stages; CONTAINS InterPro D	65.9839	70.6121	69.7513	185.321	147.253	149.728	122.696	134.716	121.323	260915_at	P	P	P	P	P	P	P	P	P	68.7825	2.46149	126.245	7.36845	0.00021396	0	1.83542	1	0	68.7825	2.46149	160.767	21.3	0.00175139	0	2.33733	1	1		68.7825	126.245	160.767	1.83542	2.33733
262381_at	262381_at	At1g72900	Toll-Interleukin-Resistance (TIR) domain-containing protein; FUNCTIONS IN: transmembrane receptor activity, ATP binding; INVOLVED IN: signal transduction, defense response, apoptosis, innate immune response; LOCATED IN: intrinsic to membrane; EXPRESSED IN	116.67	91.541	120.463	224.636	279.839	226.569	144.21	191.849	167.17	262381_at	P	P	P	P	P	P	P	P	P	109.558	15.718	167.743	23.8247	0.0242115	1.43862e-10	1.53109	1	0	109.558	15.718	243.681	31.3284	0.00268823	1.9785e-49	2.22422	1	1		109.558	167.743	243.681	1.53109	2.22422
262456_at	262456_at	At1g11260	Encodes a H+/hexose cotransporter.	1067.46	1051.92	900.86	2560.1	1686.86	2036.34	1558.3	1798.57	1564.85	262456_at	P	P	P	P	P	P	P	P	P	1006.75	92.0306	1640.57	136.867	0.00264586	8.38019e-33	1.62957	1	0	1006.75	92.0306	2094.43	439.505	0.0137457	3.9345e-93	2.08039	1	1		1006.75	1640.57	2094.43	1.62957	2.08039
264379_at	264379_at	At2g25200	Plant protein of unknown function (DUF868); CONTAINS InterPro DOMAIN/s: Protein of unknown function DUF868, plant (InterPro:IPR008586); BEST Arabidopsis thaliana protein match is: Plant protein of unknown function (DUF868) (TAIR:AT5G11000.1); Has 283 Blas	383.334	434.255	446.751	906.966	669.077	963.739	556.713	742.732	660.373	264379_at	P	P	P	P	P	P	P	P	P	421.447	33.5925	653.273	93.2123	0.0154425	6.25243e-33	1.55007	1	0	421.447	33.5925	846.594	156.333	0.00999174	1.64211e-106	2.00878	1	1		421.447	653.273	846.594	1.55007	2.00878
253874_at	253874_at	At4g27450	Aluminium induced protein with YGL and LRDR motifs; FUNCTIONS IN: molecular_function unknown; INVOLVED IN: biological_process unknown; LOCATED IN: cytosol, nucleus, plasma membrane; EXPRESSED IN: 25 plant structures; EXPRESSED DURING: 14 growth stages; BE	661.84	743.945	756.276	1886.4	1157.96	1573.56	1028.99	1220.81	1291.9	253874_at	P	P	P	P	P	P	P	P	P	720.687	51.335	1180.56	135.997	0.00540016	2.69248e-54	1.63811	1	0	720.687	51.335	1539.31	365.429	0.0184224	6.33313e-168	2.13589	1	1		720.687	1180.56	1539.31	1.63811	2.13589
262226_at	262226_at	At1g53885	Protein of unknown function (DUF581); CONTAINS InterPro DOMAIN/s: Protein of unknown function DUF581 (InterPro:IPR007650); BEST Arabidopsis thaliana protein match is: Protein of unknown function (DUF581) (TAIR:AT1G53903.1); Has 508 Blast hits to 508 prote	164.213	121.033	138.904	400.71	503.862	336.423	167.062	204.355	185.837	262226_at	P	P	P	P	P	P	P	P	P	141.383	21.6964	185.751	18.6465	0.0548733	3.76753e-05	1.31381	0	0	141.383	21.6964	413.665	84.4679	0.00566306	9.25886e-105	2.92584	1	1		141.383	185.751	413.665	1.31381	2.92584
262661_s_at	262661_s_at	At1g14250	GDA1/CD39 nucleoside phosphatase family protein; FUNCTIONS IN: hydrolase activity; INVOLVED IN: biological_process unknown; LOCATED IN: vacuole; EXPRESSED IN: male gametophyte, cultured cell, pollen tube; EXPRESSED DURING: L mature pollen stage, M germina	286.079	244.616	227.97	666.485	1281.73	560.096	234.242	212.705	256.009	262661_s_at	P	P	P	P	P	P	P	P	P	252.889	29.9245	234.318	21.6523	0.433003	0.137411	0.926568	0	0	252.889	29.9245	836.102	389.57	0.0609799	8.51104e-250	3.30621	1	1		252.889	234.318	836.102	0.926568	3.30621
256017_at	256017_at	At1g19180	JAZ1 is a nuclear-localized protein involved in jasmonate signaling. JAZ1 transcript levels rise in response to a jasmonate stimulus. JAZ1 can interact with the COI1 F-box subunit of an SCF E3 ubiquitin ligase in a yeast-two-hybrid assay only in the prese	77.3082	54.8573	39.2957	146.348	348.557	113.121	66.3216	67.1832	77.7938	256017_at	P	P	P	P	P	P	P	P	P	57.1537	19.11	70.4329	6.38931	0.317374	0.000318495	1.23234	0	0	57.1537	19.11	202.675	127.425	0.122092	1.00922e-39	3.54614	1	1		57.1537	70.4329	202.675	1.23234	3.54614
245928_s_at	245928_s_at	At5g24780	encodes an acid phosphatase similar to soybean vegetative storage proteins. Gene expression is induced by wounding and jasmonic acid.	1715.77	1253.65	907.186	3997.5	6774.2	2247.43	994.73	802.85	914.242	245928_s_at	P	P	P	P	P	P	P	P	P	1292.2	405.669	903.941	96.3537	0.182071	2.9649e-12	0.699535	0	0	1292.2	405.669	4339.71	2282.71	0.0850972	1.05004e-38	3.35838	1	1		1292.2	903.941	4339.71	0.699535	3.35838
245422_at	245422_at	At4g17470	alpha/beta-Hydrolases superfamily protein; FUNCTIONS IN: palmitoyl-(protein) hydrolase activity; INVOLVED IN: protein modification process; LOCATED IN: endomembrane system; EXPRESSED IN: 11 plant structures; EXPRESSED DURING: LP.06 six leaves visible, LP.	40.6143	60.2706	32.645	352.319	266.204	83.9669	34.2107	32.6891	37.0597	245422_at	P	A	A	P	P	P	P	A	P	44.51	14.2188	34.6532	2.21862	0.301136	1.4157e-14	0.778548	0	0	44.51	14.2188	234.163	137.015	0.0756052	4.37757e-118	5.26092	1	1		44.51	34.6532	234.163	0.778548	5.26092
248676_at	248676_at	At5g48850	homologous to the wheat sulphate deficiency-induced gene sdi1. Expression in root and leaf is induced by sulfur starvation. Knockout mutants retained higher root and leaf sulfate concentrations, indicating a role in regulation of stored sulfate pools.	83.5346	39.652	63.1191	186.921	194.967	115.208	68.2892	85.123	104.727	248676_at	P	P	P	P	P	P	P	P	P	62.1019	21.9589	86.0463	18.2363	0.219895	0.0229542	1.38557	0	0	62.1019	21.9589	165.699	43.9108	0.0216788	3.0485e-16	2.66818	1	1		62.1019	86.0463	165.699	1.38557	2.66818
250091_at	250091_at	At5g17340	Putative membrane lipoprotein; FUNCTIONS IN: molecular_function unknown; INVOLVED IN: biological_process unknown; LOCATED IN: endomembrane system; EXPRESSED IN: petal, leaf whorl, sepal, flower; EXPRESSED DURING: 4 anthesis, petal differentiation and expa	16.1153	18.5404	15.309	147.635	23.9832	32.3007	13.9883	18.106	25.1103	250091_at	A	P	A	P	P	P	A	A	P	16.6549	1.6819	19.0682	5.62311	0.515688	0.0129485	1.1449	0	0	16.6549	1.6819	67.9728	69.1144	0.267938	0	4.08126	1	1		16.6549	19.0682	67.9728	1.1449	4.08126
250798_at	250798_at	At5g05340	Peroxidase superfamily protein; FUNCTIONS IN: protein binding, peroxidase activity; INVOLVED IN: response to oxidative stress, oxidation reduction; LOCATED IN: apoplast, cell wall; EXPRESSED IN: 9 plant structures; EXPRESSED DURING: LP.04 four leaves visi	16.9596	19.7616	17.604	17.5761	130.572	18.7977	17.6243	16.9354	16.5084	250798_at	A	A	A	P	P	A	P	A	A	18.1084	1.46754	17.0227	0.563029	0.297615	0.000840977	0.940044	0	0	18.1084	1.46754	55.6487	64.8886	0.373131	0	3.07308	1	1		18.1084	17.0227	55.6487	0.940044	3.07308
251770_at	251770_at	At3g55970	jasmonate-regulated gene 21 (JRG21); FUNCTIONS IN: oxidoreductase activity, iron ion binding; INVOLVED IN: oxidation reduction; LOCATED IN: cellular_component unknown; EXPRESSED IN: 10 plant structures; EXPRESSED DURING: LP.06 six leaves visible, LP.04 fo	30.6376	18.2594	14.626	14.265	249.918	14.8902	16.232	15.8568	13.4529	251770_at	P	A	A	P	P	A	P	A	A	21.1743	8.39435	15.1806	1.5079	0.290415	5.80226e-12	0.716934	0	0	21.1743	8.39435	93.0246	135.874	0.412351	1.00653e-49	4.39327	1	1		21.1743	15.1806	93.0246	0.716934	4.39327
254889_at	254889_at	At4g11650	osmotin-like protein	54.2923	33.7272	19.8088	33.8593	972.237	25.043	28.4965	30.7914	71.336	254889_at	P	P	A	P	P	A	P	P	P	35.9428	17.3482	43.5413	24.0982	0.680514	0.448069	1.21141	0	0	35.9428	17.3482	343.713	544.335	0.383093	2.41407e-207	9.56278	1	1		35.9428	43.5413	343.713	1.21141	9.56278
256060_at	256060_at	At1g07050	CCT motif family protein; CONTAINS InterPro DOMAIN/s: CCT domain (InterPro:IPR010402); BEST Arabidopsis thaliana protein match is: CCT motif family protein (TAIR:AT4G25990.1); Has 1772 Blast hits to 1772 proteins in 105 species: Archae - 0; Bacteria - 0;	16.5678	16.9578	15.8831	52.9055	64.8121	51.4015	18.159	16.7873	18.7075	256060_at	P	P	P	P	P	P	A	P	P	16.4696	0.544045	17.8846	0.989078	0.0956877	6.6878e-06	1.08592	0	0	16.4696	0.544045	56.373	7.34706	0.000719234	0	3.42286	1	1		16.4696	17.8846	56.373	1.08592	3.42286
256243_at	256243_at	At3g12500	encodes a basic chitinase involved in ethylene/jasmonic acid mediated signalling pathway during systemic acquired resistance based on expression analyses.	34.0256	33.6335	31.1112	69.4585	200.299	51.7817	29.9736	37.1127	36.9859	256243_at	P	P	P	P	P	P	P	A	P	32.9235	1.58162	34.6907	4.08564	0.523238	0.0529545	1.05368	0	0	32.9235	1.58162	107.18	81.1264	0.18813	0	3.25542	1	1		32.9235	34.6907	107.18	1.05368	3.25542
256617_at	256617_at	At3g22240	unknown protein; BEST Arabidopsis thaliana protein match is: unknown protein (TAIR:AT3G22235.2); Has 177 Blast hits to 177 proteins in 14 species: Archae - 0; Bacteria - 0; Metazoa - 0; Fungi - 0; Plants - 177; Viruses - 0; Other Eukaryotes - 0 (source: N	1223.67	1909.31	1190.83	2636.63	3661.33	3000.93	1615.29	1016.94	1488.79	256617_at	P	P	P	P	P	P	P	P	P	1441.27	405.666	1373.67	315.352	0.830923	0.710431	0.953098	0	0	1441.27	405.666	3099.63	519.43	0.0120791	1.43523e-12	2.15062	1	1		1441.27	1373.67	3099.63	0.953098	2.15062
256766_at	256766_at	At3g22231	Encodes a member of a novel 6 member Arabidopsis gene family. Expression of PCC1 is regulated by the circadian clock and is upregulated in response to both virulent and avirulent strains of Pseudomonas syringae pv. tomato.	698.886	1100.08	610.022	1653.68	2341.9	1822.99	817.166	506.711	901.332	256766_at	P	P	P	P	P	P	P	P	P	802.996	261.092	741.736	207.843	0.76643	0.609696	0.923711	0	0	802.996	261.092	1939.52	358.608	0.0113537	4.71461e-14	2.41536	1	1		802.996	741.736	1939.52	0.923711	2.41536
256933_at	256933_at	At3g22600	Bifunctional inhibitor/lipid-transfer protein/seed storage 2S albumin superfamily protein; FUNCTIONS IN: lipid binding; INVOLVED IN: lipid transport; LOCATED IN: anchored to membrane; EXPRESSED IN: 14 plant structures; EXPRESSED DURING: 10 growth stages;	19.4472	20.448	19.7132	20.4245	125.366	41.4382	20.1443	20.0887	17.9278	256933_at	P	A	P	A	P	P	P	P	A	19.8695	0.518348	19.3869	1.26396	0.573714	0.106978	0.975713	0	0	19.8695	0.518348	62.4096	55.5251	0.255208	0	3.14098	1	1		19.8695	19.3869	62.4096	0.975713	3.14098
258791_at	258791_at	At3g04720	Encodes a protein similar to the antifungal chitin-binding protein hevein from rubber tree latex. mRNA levels increase in response to ethylene and turnip crinkle virus infection.	338.19	242.02	244.671	718.882	2995.56	419.532	300.364	475.118	321.596	258791_at	P	P	P	P	P	P	P	P	P	274.96	54.7747	365.692	95.3576	0.226196	0.00411671	1.32998	0	0	274.96	54.7747	1377.99	1408.83	0.246867	1.52805e-266	5.0116	1	1		274.96	365.692	1377.99	1.32998	5.0116
258957_at	258957_at	At3g01420	Encodes an alpha-dioxygenase involved in protection against oxidative stress and cell death. Induced in response to Salicylic acid and oxidative stress. Independent of NPR1 in induction by salicylic acid.	12.8424	11.6642	10.7153	11.0723	126.748	13.1423	10.0405	14.2704	14.1246	258957_at	A	A	P	A	P	P	P	A	A	11.7406	1.06558	12.8118	2.40114	0.51898	0.0816762	1.09124	0	0	11.7406	1.06558	50.3209	66.1959	0.369909	0	4.28605	1	1		11.7406	12.8118	50.3209	1.09124	4.28605
259399_at	259399_at	At1g17710	Pyridoxal phosphate phosphatase-related protein; FUNCTIONS IN: phosphatase activity; INVOLVED IN: metabolic process; EXPRESSED IN: 9 plant structures; EXPRESSED DURING: L mature pollen stage, M germinated pollen stage, 4 anthesis, petal differentiation an	44.49	39.8437	36.4962	451.787	111.612	182.394	32.0023	42.4105	59.9731	259399_at	P	P	M	P	P	P	A	P	P	40.2766	4.01446	44.7953	14.1371	0.622545	0.0512257	1.11219	0	0	40.2766	4.01446	248.598	179.491	0.114831	0	6.17227	1	1		40.2766	44.7953	248.598	1.11219	6.17227
259802_at	259802_at	At1g72260	Encodes a thionin which is a cysteine rich protein having antimicrobial properties. Thi2.1 is expressed in response to a variety of pathogens and induced by ethylene and jasmonic acid. Belongs to the plant thionin (PR-13) family with the following members	13.5234	16.0127	12.7888	23.7078	179.556	14.813	13.605	15.2923	12.5406	259802_at	P	P	A	P	P	P	P	A	P	14.1083	1.68968	13.8126	1.38752	0.8263	0.712067	0.979042	0	0	14.1083	1.68968	72.6921	92.6533	0.335034	0	5.15243	1	1		14.1083	13.8126	72.6921	0.979042	5.15243
260101_at	260101_at	At1g73260	Encodes a trypsin inhibitor involved in modulating programmed cell death in plant-pathogen interactions.	55.8814	59.6541	59.0412	45.7019	1159.13	53.6809	52.8979	55.5892	51.1223	260101_at	P	A	A	A	P	A	P	P	P	58.1922	2.02457	53.2031	2.24906	0.0461317	1.97086e-05	0.914265	0	0	58.1922	2.02457	419.505	640.549	0.383894	0	7.20895	1	1		58.1922	53.2031	419.505	0.914265	7.20895
262369_at	262369_at	At1g73010	Encodes PPsPase1, a pyrophosphate-specific phosphatase catalyzing the specific cleavage of pyrophosphate (Km 38.8 uM) with an alkaline catalytic pH optimum.	27.8919	24.19	15.0674	359.053	93.3248	135.798	12.0523	29.4049	32.7767	262369_at	P	M	P	P	P	P	A	P	P	22.3831	6.60047	24.7446	11.1204	0.767594	0.535457	1.10551	0	0	22.3831	6.60047	196.059	142.746	0.103059	0	8.75923	1	1		22.3831	24.7446	196.059	1.10551	8.75923
262719_at	262719_at	At1g43590	transposable element gene; similar to unknown protein [Arabidopsis thaliana] (TAIR:AT5G34838.1); similar to hypothetical protein 24.t00017 [Brassica oleracea] (GB:ABD64939.1); contains InterPro domain Protein of unknown function DUF635; (InterPro:IPR00691	15.5068	19.0608	18.7797	172.522	35.4931	54.4381	13.5446	15.8272	15.715	262719_at	P	P	P	P	P	P	P	P	P	17.7824	1.97574	15.0289	1.28667	0.11314	0.000210206	0.845156	0	0	17.7824	1.97574	87.4844	74.2514	0.179414	0	4.91971	1	1		17.7824	15.0289	87.4844	0.845156	4.91971
265837_at	265837_at	At2g14560	Encodes LURP1, a member of the LURP cluster (late upregulated in response to Hyaloperonospora parasitica) which exhibits a pronounced upregulation after recognition of the pathogenic oomycte H. parasitica. LURP1 is required for full basal defense to H. p	38.7866	55.9478	46.5175	125.056	244.747	174.166	88.4775	41.816	67.4974	265837_at	A	A	A	P	P	P	P	A	A	47.0839	8.59461	65.9303	23.3702	0.260075	0.000145836	1.40027	0	0	47.0839	8.59461	181.323	60.1654	0.0186875	3.53979e-161	3.85106	1	1		47.0839	65.9303	181.323	1.40027	3.85106
266142_at	266142_at	At2g39030	Acyl-CoA N-acyltransferases (NAT) superfamily protein; FUNCTIONS IN: N-acetyltransferase activity; INVOLVED IN: metabolic process; LOCATED IN: cellular_component unknown; EXPRESSED IN: 13 plant structures; EXPRESSED DURING: 10 growth stages; CONTAINS Inte	99.5791	56.1335	55.0194	95.2517	716.034	61.4027	47.961	51.6899	52.0471	266142_at	P	P	P	P	P	P	P	A	P	70.244	25.411	50.566	2.26305	0.252494	2.94572e-51	0.719862	0	0	70.244	25.411	290.896	368.569	0.359354	4.01835e-51	4.14122	1	1		70.244	50.566	290.896	0.719862	4.14122
266184_s_at	266184_s_at	At2g38940	Encodes Pht1;4, a member of the Pht1 family of phosphate transporters which include: Pht1;1/At5g43350, Pht1;2/At5g43370, Pht1;3/At5g43360, Pht1;4/At2g38940, Pht1;5/At2g32830, Pht1;6/At5g43340, Pht1;7/At3g54700, Pht1;8/At1g20860, Pht1;9/At1g76430 (Plant Jo	26.8072	27.7168	25.6635	144.662	92.5952	92.5312	17.436	24.7149	31.4237	266184_s_at	P	P	P	P	P	P	A	P	P	26.7292	1.02885	24.5248	6.99577	0.617885	0.000206754	0.91753	0	0	26.7292	1.02885	109.929	30.0792	0.00872358	0	4.11271	1	1		26.7292	24.5248	109.929	0.91753	4.11271
266385_at	266385_at	At2g14610	PR1 gene expression is induced in response to a variety of pathogens. It is a useful molecular marker for the SAR response. Though the Genbank record for the cDNA associated to this gene is called 'PR-1-like', the sequence actually corresponds to PR1.	62.8077	266.534	76.3041	147.622	2287.83	272.934	79.8731	80.3075	178.623	266385_at	P	P	P	P	P	P	P	P	P	135.215	113.926	112.934	56.8882	0.77695	0.497531	0.835219	0	0	135.215	113.926	902.795	1201.11	0.332334	1.81903e-31	6.67672	1	1		135.215	112.934	902.795	0.835219	6.67672
259879_at	259879_at	At1g76650	calmodulin-like 38 (CML38); FUNCTIONS IN: calcium ion binding; INVOLVED IN: response to wounding; LOCATED IN: plasma membrane; EXPRESSED IN: 19 plant structures; EXPRESSED DURING: 12 growth stages; CONTAINS InterPro DOMAIN/s: EF-Hand 1, calcium-binding si	27.644	20.942	29.3102	73.1305	76.1084	49.908	36.2456	37.3086	40.9755	259879_at	P	P	P	P	P	P	P	P	P	25.9654	4.42943	38.1766	2.48155	0.0140794	0	1.47029	0	0	25.9654	4.42943	66.3823	14.3447	0.00956879	2.90991e-56	2.55657	1	1		25.9654	38.1766	66.3823	1.47029	2.55657
266766_at	266766_at	At2g46880	purple acid phosphatase 14 (PAP14); FUNCTIONS IN: protein serine/threonine phosphatase activity, acid phosphatase activity; LOCATED IN: endomembrane system; EXPRESSED IN: leaf whorl, sepal, flower; EXPRESSED DURING: petal differentiation and expansion sta	32.7404	40.4419	30.9692	208.637	54.9269	82.0147	17.0451	36.1189	50.8068	266766_at	P	P	P	P	P	P	A	P	P	34.7171	5.03625	34.657	16.9282	0.995573	0.983486	0.998266	0	0	34.7171	5.03625	115.193	82.0503	0.165201	1.32893e-168	3.31804	1	1		34.7171	34.657	115.193	0.998266	3.31804
245866_s_at	245866_s_at	At1g57990	Member of a family of proteins related to PUP1, a purine transporter. May be involved in the transport of purine and purine derivatives such as cytokinins, across the plasma membrane.	150.013	127.029	116.756	266.328	337.813	229.337	176.096	185.938	180.88	245866_s_at	P	P	P	P	P	P	P	P	P	131.266	17.0288	180.971	4.92146	0.00829789	0	1.37866	0	0	131.266	17.0288	277.826	55.1441	0.0117054	2.96531e-50	2.11651	1	1		131.266	180.971	277.826	1.37866	2.11651
248164_at	248164_at	At5g54490	Encodes a PINOID (PID)-binding protein containing putative EF-hand calcium-binding motifs. The interaction is dependent on the presence of calcium. mRNA expression is up-regulated by auxin. Not a phosphorylation target of PID, likely acts upstream of PID	33.2521	33.6797	32.8926	63.9211	113.818	95.9746	48.3442	47.8194	48.6265	248164_at	P	P	P	P	P	P	P	P	P	33.2748	0.39404	48.2634	0.409565	1.37378e-06	0	1.45045	0	0	33.2748	0.39404	91.2381	25.2836	0.0165349	0	2.74195	1	1		33.2748	48.2634	91.2381	1.45045	2.74195
248448_at	248448_at	At5g51190	encodes a member of the ERF (ethylene response factor) subfamily B-3 of ERF/AP2 transcription factor family. The protein contains one AP2 domain. There are 18 members in this subfamily including ATERF-1, ATERF-2, AND ATERF-5.	59.5787	60.7616	44.0042	132.139	124.32	142.942	70.594	99.2624	67.5585	248448_at	P	P	P	P	P	P	P	P	P	54.7815	9.35212	79.1383	17.494	0.10058	6.45309e-06	1.44462	0	0	54.7815	9.35212	133.134	9.3508	0.000508479	0	2.43027	1	1		54.7815	79.1383	133.134	1.44462	2.43027
249101_at	249101_at	At5g43580	Predicted to encode a PR (pathogenesis-related) peptide that belongs to the PR-6 proteinase inhibitor family. Six putative PR-6-type protein encoding genes are found in Arabidopsis: At2g38900, At2g38870, At5g43570, At5g43580, At3g50020 and At3g46860.	14.5344	11.1091	12.7801	10.2318	137.367	11.2131	11.1791	11.3733	13.0219	249101_at	P	P	A	A	P	A	P	A	P	12.8078	1.71279	11.8581	1.01255	0.454837	0.104276	0.925846	0	0	12.8078	1.71279	52.9372	73.1198	0.395764	0	4.13319	1	1		12.8078	11.8581	52.9372	0.925846	4.13319
251705_at	251705_at	At3g56400	member of WRKY Transcription Factor; Group III. Function as activator of SA-dependent defense genes and a repressor of JA-regulated genes. WRKY70-controlled suppression of JA-signaling is partly executed by NPR1.	534.504	663.671	358.269	1084.34	1413.15	1238.2	843.55	717.777	663.371	251705_at	P	P	P	P	P	P	P	P	P	518.815	153.305	741.566	92.4153	0.0973974	2.98242e-05	1.42935	0	0	518.815	153.305	1245.23	164.516	0.00500793	2.26541e-16	2.40015	1	1		518.815	741.566	1245.23	1.42935	2.40015
252415_at	252415_at	At3g47340	encodes a glutamine-dependent asparagine synthetase, the predicted ASN1 peptide contains a purF-type glutamine-binding domain, and is expressed predominantly in shoot tissues, where light has a negative effect on its mRNA accumulation. Expression is indu	458.544	596.989	385.242	1374.51	994.896	1088.9	530.329	626.352	595.661	252415_at	P	P	P	P	P	P	P	P	P	480.259	107.531	584.114	49.0419	0.202657	0.000244509	1.21625	0	0	480.259	107.531	1152.77	197.701	0.00662559	2.41697e-27	2.4003	1	1		480.259	584.114	1152.77	1.21625	2.4003
253643_at	253643_at	At4g29780	unknown protein; BEST Arabidopsis thaliana protein match is: unknown protein (TAIR:AT5G12010.1); Has 945 Blast hits to 944 proteins in 87 species: Archae - 0; Bacteria - 0; Metazoa - 519; Fungi - 43; Plants - 365; Viruses - 0; Other Eukaryotes - 18 (sourc	64.2766	75.9866	52.4552	165.435	183.121	144.539	99.9227	96.5476	87.006	253643_at	P	P	P	P	P	P	P	P	P	64.2395	11.7657	94.4921	6.6992	0.0179912	5.10703e-15	1.47093	0	0	64.2395	11.7657	164.365	19.3132	0.00155458	0	2.55863	1	1		64.2395	94.4921	164.365	1.47093	2.55863
254193_at	254193_at	At4g23870	unknown protein; BEST Arabidopsis thaliana protein match is: unknown protein (TAIR:AT4G11020.1); Has 12 Blast hits to 12 proteins in 4 species: Archae - 0; Bacteria - 0; Metazoa - 0; Fungi - 0; Plants - 12; Viruses - 0; Other Eukaryotes - 0 (source: NCBI	55.012	80.204	80.4853	145.338	124.954	176.156	74.1956	103.967	98.7725	254193_at	P	P	P	P	P	P	P	P	P	71.9004	14.6265	92.3115	15.9024	0.177126	0.0156464	1.28388	0	0	71.9004	14.6265	148.816	25.7773	0.0108642	8.37228e-20	2.06975	1	1		71.9004	92.3115	148.816	1.28388	2.06975
263391_at	263391_at	At2g11810	MGD3 is the major enzyme for galactolipid metabolism during phosphate starvation. Does not contribute to galactolipid synthesis under P1-sufficient conditions.	41.7583	33.4451	25.9669	199.372	63.9778	80.3196	24.4098	35.4858	45.1227	263391_at	P	P	P	P	P	P	P	P	P	33.7235	7.89937	35.0061	10.3648	0.872914	0.778531	1.03803	0	0	33.7235	7.89937	114.556	73.9054	0.132716	2.74882e-70	3.39694	1	1		33.7235	35.0061	114.556	1.03803	3.39694
264960_at	264960_at	At1g76930	Encodes an Arabidopsis extensin gene that belongs to cell-wall hydroxyproline-rich glycoproteins. The cross-link of extensins enforces cell wall strength. Transgenic plants overexpressing this gene show an increase in stem thickness.	9.42718	9.38099	8.82027	8.98794	72.6014	7.99512	9.90414	10.3865	9.4118	264960_at	P	P	P	P	P	A	P	P	P	9.20948	0.337859	9.90081	0.487358	0.1136	0.000398428	1.07507	0	0	9.20948	0.337859	29.8615	37.0172	0.388624	0	3.24247	1	1		9.20948	9.90081	29.8615	1.07507	3.24247
266132_at	266132_at	At2g45130	SPX domain gene 3 (SPX3); CONTAINS InterPro DOMAIN/s: SPX, N-terminal (InterPro:IPR004331); BEST Arabidopsis thaliana protein match is: SPX domain gene 1 (TAIR:AT5G20150.1); Has 942 Blast hits to 942 proteins in 190 species: Archae - 0; Bacteria - 0; Met	24.1185	29.0525	24.1993	135.872	51.538	50.3667	19.9109	27.62	27.8332	266132_at	P	P	A	P	P	P	A	P	P	25.7901	2.82561	25.1214	4.51366	0.83846	0.681876	0.974071	0	0	25.7901	2.82561	79.259	49.032	0.132413	1.33306e-235	3.07323	1	1		25.7901	25.1214	79.259	0.974071	3.07323
261648_at	261648_at	At1g27730	Related to Cys2/His2-type zinc-finger proteins found in higher plants. Compensated for a subset of calcineurin deficiency in yeast. Salt tolerance produced by ZAT10 appeared to be partially dependent on ENA1/PMR2, a P-type ATPase required for Li+ and Na+	116.624	101.671	76.4949	206.654	263.468	215.336	123.881	153.415	132.379	261648_at	P	P	P	P	P	P	P	P	P	98.2633	20.2805	136.558	15.2038	0.058993	1.285e-05	1.38972	0	0	98.2633	20.2805	228.486	30.6047	0.00355988	9.84145e-29	2.32524	1	1		98.2633	136.558	228.486	1.38972	2.32524
246200_at	246200_at	At4g37240	unknown protein; FUNCTIONS IN: molecular_function unknown; INVOLVED IN: N-terminal protein myristoylation; LOCATED IN: cellular_component unknown; EXPRESSED IN: 22 plant structures; EXPRESSED DURING: 13 growth stages; BEST Arabidopsis thaliana protein mat	41.0656	37.7467	31.5233	72.7477	87.4626	75.8739	71.1933	47.0276	54.6235	246200_at	P	P	P	P	P	P	P	P	P	36.7786	4.84424	57.6148	12.3575	0.0530414	9.33791e-14	1.56653	0	0	36.7786	4.84424	78.6947	7.7524	0.00136108	0	2.13969	1	1		36.7786	57.6148	78.6947	1.56653	2.13969
247866_at	247866_at	At5g57550	xyloglucan endotransglycosylase-related protein (XTR3)	26.0966	25.915	26.3017	46.0189	72.2444	42.6293	26.3501	27.3136	26.5784	247866_at	P	A	M	P	P	P	P	P	P	26.1044	0.193433	26.7474	0.503495	0.107885	9.34878e-09	1.02463	0	0	26.1044	0.193433	53.6309	16.2086	0.042336	0	2.05447	1	1		26.1044	26.7474	53.6309	1.02463	2.05447
251625_at	251625_at	At3g57260	beta 1,3-glucanase	43.6829	52.0003	46.5002	124.411	84.1097	90.2544	86.5952	71.2997	46.0998	251625_at	P	P	P	P	P	P	P	P	P	47.3945	4.23022	67.9982	20.4485	0.162629	3.28109e-17	1.43473	0	0	47.3945	4.23022	99.5915	21.7124	0.0150115	2.44542e-101	2.10133	1	1		47.3945	67.9982	99.5915	1.43473	2.10133
253666_at	253666_at	At4g30270	encodes a protein similar to endo xyloglucan transferase in sequence. It is also very similar to BRU1 in soybean, which is involved in brassinosteroid response.	427.275	181.399	223.328	915.237	537.349	710.154	299.027	319.734	287.992	253666_at	P	P	P	P	P	P	P	P	P	277.334	131.534	302.251	16.1148	0.760996	0.00740346	1.08984	0	0	277.334	131.534	720.913	189.174	0.0289832	5.18592e-09	2.59944	1	1		277.334	302.251	720.913	1.08984	2.59944
253829_at	253829_at	At4g28040	nodulin MtN21 /EamA-like transporter family protein; LOCATED IN: endomembrane system, membrane; EXPRESSED IN: 6 plant structures; EXPRESSED DURING: 4 anthesis, petal differentiation and expansion stage; CONTAINS InterPro DOMAIN/s: Protein of unknown funct	88.4935	112.568	105.521	474.616	230.916	371.426	126.854	213.337	232.139	253829_at	P	P	P	P	P	P	P	P	P	102.194	12.3772	190.777	56.1512	0.0558997	2.73977e-35	1.86681	0	0	102.194	12.3772	358.986	122.325	0.022406	8.61229e-283	3.51278	1	1		102.194	190.777	358.986	1.86681	3.51278
258537_at	258537_at	At3g04210	Disease resistance protein (TIR-NBS class); FUNCTIONS IN: transmembrane receptor activity, ATP binding; INVOLVED IN: signal transduction, apoptosis, defense response, innate immune response; LOCATED IN: intrinsic to membrane, endomembrane system; EXPRESSE	39.3024	45.142	41.7524	86.4102	103.54	84.6179	49.282	50.7237	68.0203	258537_at	P	P	P	P	P	P	P	P	P	42.0656	2.93237	56.0087	10.4273	0.0896547	1.78663e-16	1.33146	0	0	42.0656	2.93237	91.5227	10.4458	0.00139178	1.35528e-187	2.17571	1	1		42.0656	56.0087	91.5227	1.33146	2.17571
258856_at	258856_at	At3g02040	senescence-related gene 3 (SRG3); FUNCTIONS IN: phosphoric diester hydrolase activity, glycerophosphodiester phosphodiesterase activity; INVOLVED IN: glycerol metabolic process, lipid metabolic process; EXPRESSED IN: 18 plant structures; EXPRESSED DURING:	114.557	166.262	117.342	672.248	284.374	372.316	73.9804	221.441	211.603	258856_at	P	P	P	P	P	P	P	P	P	132.72	29.0815	169.008	82.4432	0.511934	0.0306775	1.27341	0	0	132.72	29.0815	442.98	203.363	0.0590544	3.07309e-76	3.33769	1	1		132.72	169.008	442.98	1.27341	3.33769
261892_at	261892_at	At1g80840	Pathogen-induced transcription factor. Binds W-box sequences in vitro. Forms protein complexes with itself and with WRKY40 and WRKY60. Coexpression with WRKY18 or WRKY60 made plants more susceptible to both P. syringae and B. cinerea. WRKY18, WRKY40, and	65.0981	55.1868	41.3262	154.246	173.847	138.429	74.826	72.3868	90.6042	261892_at	P	P	P	P	P	P	P	P	P	53.8704	11.9405	79.2723	9.88914	0.0469705	8.62434e-06	1.47154	0	0	53.8704	11.9405	155.507	17.7427	0.00118765	0	2.88669	1	1		53.8704	79.2723	155.507	1.47154	2.88669
263182_at	263182_at	At1g05575	unknown protein; FUNCTIONS IN: molecular_function unknown; INVOLVED IN: anaerobic respiration; LOCATED IN: endomembrane system; EXPRESSED IN: 17 plant structures; EXPRESSED DURING: 9 growth stages; BEST Arabidopsis thaliana protein match is: unknown prote	23.0599	18.6774	20.7648	34.1503	53.0938	40.0181	19.1272	22.6224	27.0534	263182_at	P	P	P	P	P	P	P	P	P	20.834	2.19212	22.9343	3.97226	0.467587	0.0970205	1.10081	0	0	20.834	2.19212	42.4208	9.69763	0.0197641	3.16083e-65	2.03613	1	1		20.834	22.9343	42.4208	1.10081	2.03613
263584_at	263584_at	At2g17040	Member of the NAC transcription factor family and more specifically, the ONAC022 subfamily. Involved in leaf and inflorescence stem morphogenesis.	29.5832	28.5164	24.3854	67.3488	51.4157	55.4569	31.2028	44.2723	35.1104	263584_at	P	P	P	P	P	P	P	P	P	27.495	2.74531	36.8618	6.70846	0.0887936	3.42933e-09	1.34068	0	0	27.495	2.74531	58.0738	8.28261	0.00372106	6.23748e-83	2.11216	1	1		27.495	36.8618	58.0738	1.34068	2.11216
264788_at	264788_at	At2g17880	Chaperone DnaJ-domain superfamily protein; FUNCTIONS IN: heat shock protein binding; INVOLVED IN: protein folding; LOCATED IN: chloroplast; EXPRESSED IN: 18 plant structures; EXPRESSED DURING: 11 growth stages; CONTAINS InterPro DOMAIN/s: Molecular chaper	99.9322	105.171	94.3291	215.16	186.161	202.421	126.827	134.191	125.204	264788_at	P	P	P	P	P	P	P	P	P	99.8107	5.42186	128.741	4.78963	0.0022807	0	1.28985	0	0	99.8107	5.42186	201.247	14.5347	0.00034648	0	2.01629	1	1		99.8107	128.741	201.247	1.28985	2.01629
245041_at	245041_at	At2g26530	unknown function	183.484	123.674	93.9875	290.862	386.132	229.796	152.599	192.58	177.891	245041_at	P	P	P	P	P	P	P	P	P	133.715	45.5855	174.357	20.2234	0.230931	0.000499952	1.30394	0	0	133.715	45.5855	302.263	78.7889	0.0326774	1.51264e-10	2.2605	1	1		133.715	174.357	302.263	1.30394	2.2605
248432_at	248432_at	At5g51390	unknown protein; Has 30201 Blast hits to 17322 proteins in 780 species: Archae - 12; Bacteria - 1396; Metazoa - 17338; Fungi - 3422; Plants - 5037; Viruses - 0; Other Eukaryotes - 2996 (source: NCBI BLink).	77.0453	92.0124	88.5896	189.523	174.665	181.061	113.482	127.465	137.033	248432_at	P	P	P	P	P	P	P	P	P	85.8824	7.84218	125.993	11.8443	0.00809762	8.07256e-19	1.46704	0	0	85.8824	7.84218	181.75	7.45307	0.000105138	0	2.11626	1	1		85.8824	125.993	181.75	1.46704	2.11626
250676_at	250676_at	At5g06320	encodes a protein whose sequence is similar to tobacco hairpin-induced gene (HIN1) and Arabidopsis non-race specific disease resistance gene (NDR1). Expression of this gene is induced by cucumber mosaic virus, spermine and Pseudomonas syringae pv. tomato	416.308	396.925	352.721	792.284	922.976	716.566	500.563	578.219	568.802	250676_at	P	P	P	P	P	P	P	P	P	388.651	32.5909	549.195	42.3787	0.0065102	1.43647e-17	1.41308	0	0	388.651	32.5909	810.609	104.418	0.00260885	2.24176e-111	2.0857	1	1		388.651	549.195	810.609	1.41308	2.0857
260656_at	260656_at	At1g19380	Protein of unknown function (DUF1195); CONTAINS InterPro DOMAIN/s: Protein of unknown function DUF1195 (InterPro:IPR010608); BEST Arabidopsis thaliana protein match is: Protein of unknown function (DUF1195) (TAIR:AT4G36660.1); Has 67 Blast hits to 67 prot	63.0253	56.0767	75.2477	160.465	139.571	114.046	89.0657	88.2924	99.9291	260656_at	P	P	P	P	P	P	P	P	P	64.7832	9.70565	92.4291	6.5067	0.0148781	1.84963e-13	1.42674	0	0	64.7832	9.70565	138.027	23.2481	0.00730434	4.82574e-39	2.1306	1	1		64.7832	92.4291	138.027	1.42674	2.1306
245193_at	245193_at	At1g67810	Encodes a protein capable of stimulating the cysteine desulfurase activity of CpNifS (AT1G08490) in vitro. SufE2:GFP localizes to the chloroplasts where it is likely to play a role in iron-sulfur cluster assembly. Transcript levels for this gene are high	23.6596	18.6649	23.7313	38.1098	68.9606	43.9232	24.781	25.1384	31.6008	245193_at	P	A	P	P	P	P	A	A	P	22.0186	2.90461	27.1734	3.83843	0.137217	0.00211328	1.23411	0	0	22.0186	2.90461	50.3312	16.3933	0.0421569	6.01337e-64	2.28585	1	1		22.0186	27.1734	50.3312	1.23411	2.28585
247047_at	247047_at	At5g66650	Protein of unknown function (DUF607); CONTAINS InterPro DOMAIN/s: Protein of unknown function DUF607 (InterPro:IPR006769); BEST Arabidopsis thaliana protein match is: Protein of unknown function (DUF607) (TAIR:AT2G23790.1); Has 1807 Blast hits to 1807 pro	42.0847	39.2709	37.7619	106.284	59.9776	75.1237	42.6624	45.9746	42.6031	247047_at	P	P	P	P	P	P	P	P	P	39.7058	2.19395	43.7467	1.92967	0.0747266	0.000286788	1.10177	0	0	39.7058	2.19395	80.4619	23.6104	0.0408588	3.97401e-227	2.02645	1	1		39.7058	43.7467	80.4619	1.10177	2.02645
256442_at	256442_at	At3g10930	unknown protein; FUNCTIONS IN: molecular_function unknown; INVOLVED IN: biological_process unknown; LOCATED IN: mitochondrion; EXPRESSED IN: 18 plant structures; EXPRESSED DURING: 9 growth stages; Has 1 Blast hits to 1 proteins in 1 species: Archae - 0; B	11.9784	10.4879	10.7475	19.9652	30.0333	18.1311	13.7718	14.2394	13.143	256442_at	P	A	A	P	P	P	P	A	P	11.0713	0.796281	13.718	0.550155	0.00905976	0	1.23907	0	0	11.0713	0.796281	22.7099	6.40821	0.0354668	2.38838e-141	2.05124	1	1		11.0713	13.718	22.7099	1.23907	2.05124
262382_at	262382_at	At1g72920	Toll-Interleukin-Resistance (TIR) domain family protein; FUNCTIONS IN: transmembrane receptor activity; INVOLVED IN: response to wounding, defense response; LOCATED IN: intrinsic to membrane; EXPRESSED IN: 19 plant structures; EXPRESSED DURING: 10 growth	159.858	119.894	106.525	250.644	292.358	269.973	177.964	211.111	160.681	262382_at	P	P	P	P	P	P	P	P	P	128.759	27.7497	183.252	25.6273	0.0668562	0.000230508	1.42322	0	0	128.759	27.7497	270.992	20.8753	0.00208467	0	2.10465	1	1		128.759	183.252	270.992	1.42322	2.10465
265067_at	265067_at	At1g03850	Glutaredoxin family protein; FUNCTIONS IN: electron carrier activity, protein disulfide oxidoreductase activity; INVOLVED IN: response to cytokinin stimulus; EXPRESSED IN: 14 plant structures; EXPRESSED DURING: 9 growth stages; CONTAINS InterPro DOMAIN/s:	18.8575	22.6624	23.684	42.4628	72.3405	44.6401	27.0835	28.6235	25.7638	265067_at	P	M	P	P	P	P	P	P	P	21.7346	2.54348	27.1569	1.43128	0.0323431	5.32827e-11	1.24948	0	0	21.7346	2.54348	53.1478	16.657	0.0320053	1.61131e-101	2.44531	1	1		21.7346	27.1569	53.1478	1.24948	2.44531
267461_at	267461_at	At2g33830	Dormancy/auxin associated family protein; CONTAINS InterPro DOMAIN/s: Dormancyauxin associated (InterPro:IPR008406); BEST Arabidopsis thaliana protein match is: dormancy-associated protein-like 1 (TAIR:AT1G28330.1); Has 165 Blast hits to 165 proteins in 4	678.759	940.355	770.534	1952.3	1249.12	1735.31	1072.31	1255.94	1224.72	267461_at	P	P	P	P	P	P	P	P	P	796.549	132.725	1184.33	98.2568	0.0152577	8.16347e-12	1.48682	0	0	796.549	132.725	1645.58	360.08	0.0185869	1.57234e-28	2.06588	1	1		796.549	1184.33	1645.58	1.48682	2.06588
258246_s_at	258246_s_at	At3g29120	transposable element gene; hAT-like transposase family (hobo/Ac/Tam3), has a 5.8e-98 P-value blast match to GB:AAD24567 transposase Tag2 (hAT-element) (Arabidopsis thaliana)	21.044	27.2839	18.9262	9.67415	9.77088	10.2398	22.8905	25.4195	25.5636	258246_s_at	P	P	P	A	P	P	P	P	P	22.418	4.34497	24.6245	1.50344	0.452585	0.0110254	1.09842	0	0	22.418	4.34497	9.89496	0.302573	0.00759707	0	0.441384	2	2		22.418	24.6245	9.89496	1.09842	0.441384			2
249614_at	249614_at	At5g37300	Encodes a bifunctional enzyme, wax ester synthase (WS) and diacylglycerol acyltransferase (DGAT). In vitro assay indicated a ratio of 10.9 between its WS and DGAT activities. Both mutant and in vivo expression/analysis in yeast studies indicated a role in	29.904	37.5611	47.8172	15.2115	11.9901	16.2898	19.9341	20.6123	27.6664	249614_at	P	P	P	P	P	P	P	P	P	38.4275	8.98797	22.7376	4.28194	0.0524635	2.20211e-10	0.591701	0	0	38.4275	8.98797	14.4971	2.2371	0.0110319	1.24145e-76	0.377259	2	2		38.4275	22.7376	14.4971	0.591701	0.377259			2
263909_at	263909_at	At2g36490	A repressor of transcriptional gene silencing. Functions by demethylating the target promoter DNA. Interacts physically with RPA2/ROR1. In the ros1 mutants, an increase in methylation is observed in a number of gene promoters. Among the loci affected by r	95.8898	114.562	89.2284	48.004	35.5741	52.8309	92.8092	81.9706	80.6068	263909_at	P	P	P	P	P	P	P	P	P	99.8935	13.133	85.1288	6.68622	0.157702	0.000130902	0.852196	0	0	99.8935	13.133	45.4696	8.90316	0.00402518	3.39492e-26	0.455181	2	2		99.8935	85.1288	45.4696	0.852196	0.455181			2
247463_at	247463_at	At5g62210	Embryo-specific protein 3, (ATS3); CONTAINS InterPro DOMAIN/s: Lipase/lipooxygenase, PLAT/LH2 (InterPro:IPR008976), Embryo-specific 3 (InterPro:IPR010417); BEST Arabidopsis thaliana protein match is: seed gene 3 (TAIR:AT5G07190.1); Has 13635 Blast hits to	175.623	191.121	189.196	91.3408	89.2125	87.7763	135.314	110.156	128.429	247463_at	P	P	P	P	P	P	P	P	P	185.313	8.44712	124.633	13.0016	0.00247205	0	0.672554	0	0	185.313	8.44712	89.4432	1.79342	4.31044e-05	0	0.48266	2	2		185.313	124.633	89.4432	0.672554	0.48266			2
247814_at	247814_at	At5g58310	Encodes a protein shown to have methyl IAA esterase activity in vitro. This protein does not act on methyl JA, MeSA, MeGA4, or MEGA9 in vitro.	166.44	154.817	164.877	88.0656	74.5664	92.094	166.419	145.543	161.403	247814_at	P	P	P	P	P	P	P	P	P	162.045	6.3083	157.788	10.8975	0.589644	0.24252	0.973732	0	0	162.045	6.3083	84.9087	9.18034	0.000276934	0	0.523983	2	0		162.045	157.788	84.9087	0.973732	0.523983			2
261851_at	261851_at	At1g50460	hexokinase-like 1 (HKL1); FUNCTIONS IN: hexokinase activity, ATP binding; INVOLVED IN: response to salt stress, response to cold, response to osmotic stress; LOCATED IN: mitochondrion, plastid; EXPRESSED IN: 26 plant structures; EXPRESSED DURING: 13 growt	62.6045	63.3644	53.0424	45.8783	29.4121	33.1933	82.889	84.158	82.1355	261851_at	P	A	P	P	P	P	P	P	P	59.6704	5.75263	83.0608	1.02214	0.00227133	0	1.39199	0	0	59.6704	5.75263	36.1612	8.62499	0.0171376	1.45928e-12	0.606016	2	0		59.6704	83.0608	36.1612	1.39199	0.606016			2
252607_at	252607_at	At3g44990	xyloglucan endo-transglycosylase	1545.37	1571.47	1645.55	765.704	825.194	883.795	1188.3	1229.25	1327.69	252607_at	P	P	P	P	P	P	P	P	P	1587.46	51.9693	1248.41	71.6427	0.00267733	0	0.786421	0	0	1587.46	51.9693	824.898	59.046	7.37209e-05	0	0.519632	2	0		1587.46	1248.41	824.898	0.786421	0.519632			2
261247_at	261247_at	At1g20070	unknown protein; FUNCTIONS IN: molecular_function unknown; INVOLVED IN: biological_process unknown; LOCATED IN: chloroplast; EXPRESSED IN: 20 plant structures; EXPRESSED DURING: 11 growth stages; Has 26 Blast hits to 26 proteins in 9 species: Archae - 0;	111.049	109.725	118.253	53.5494	66.395	54.9748	92.0148	89.0292	105.427	261247_at	P	P	P	P	P	P	P	P	P	113.009	4.58934	95.4904	8.73401	0.0370959	3.79994e-11	0.844979	0	0	113.009	4.58934	58.3064	7.04108	0.00035279	0	0.515944	2	0		113.009	95.4904	58.3064	0.844979	0.515944			2
266165_at	266165_at	At2g28190	Encodes a chloroplastic copper/zinc superoxide dismutase CSD2 that can detoxify superoxide radicals. Its expression is affected by miR398-directed mRNA cleavage.	1518.68	1470.11	1392.4	837.359	1011.19	815.899	1437.84	1511.69	1774.41	266165_at	P	P	P	P	P	P	P	P	P	1460.4	63.7017	1574.65	176.894	0.351942	0.00189326	1.07823	0	0	1460.4	63.7017	888.151	107.098	0.00135324	0	0.608157	2	0		1460.4	1574.65	888.151	1.07823	0.608157			2
245463_at	245463_at	At4g17030	Encodes EXLB1 (expansin-like B1), a member of the expansin family.	123.779	138.911	151.908	85.3706	101.592	84.2159	101.087	76.3118	104.212	245463_at	P	P	P	P	P	P	P	P	P	138.199	14.0779	93.8703	15.2862	0.020932	4.92585e-08	0.679238	0	0	138.199	14.0779	90.3927	9.71565	0.00839451	1.55859e-17	0.654074	2	0		138.199	93.8703	90.3927	0.679238	0.654074			2
257017_at	257017_at	At3g19620	Glycosyl hydrolase family protein; FUNCTIONS IN: hydrolase activity, hydrolyzing O-glycosyl compounds; INVOLVED IN: carbohydrate metabolic process; LOCATED IN: cell wall; EXPRESSED IN: 14 plant structures; EXPRESSED DURING: LP.04 four leaves visible, 4 an	94.9786	95.1044	75.6636	42.838	58.9074	41.7198	85.7023	55.1185	64.1542	257017_at	P	P	P	A	P	P	P	P	P	88.5822	11.188	68.325	15.7127	0.143042	0.00171222	0.771317	0	0	88.5822	11.188	47.8218	9.61672	0.00874099	2.11556e-13	0.539857	2	0		88.5822	68.325	47.8218	0.771317	0.539857			2
257271_at	257271_at	At3g28007	Nodulin MtN3 family protein; LOCATED IN: endomembrane system, integral to membrane, membrane; EXPRESSED IN: 15 plant structures; EXPRESSED DURING: 8 growth stages; CONTAINS InterPro DOMAIN/s: MtN3/saliva-related transmembrane protein, conserved region (In	228.226	267.305	214.083	113.474	168.965	160.254	185.118	126.437	184.453	257271_at	P	P	P	P	P	P	P	P	P	236.538	27.5672	165.336	33.6888	0.0471972	7.69098e-06	0.698983	0	0	236.538	27.5672	147.565	29.8425	0.0192154	2.26821e-08	0.623852	2	0		236.538	165.336	147.565	0.698983	0.623852			2
260007_at	260007_at	At1g67870	glycine-rich protein; Has 8710 Blast hits to 3981 proteins in 499 species: Archae - 16; Bacteria - 1349; Metazoa - 4702; Fungi - 419; Plants - 500; Viruses - 11; Other Eukaryotes - 1713 (source: NCBI BLink).	1847.79	1957.8	1591.88	1005.19	1201.08	1260.26	1873.08	1088.59	1269.52	260007_at	P	P	P	P	P	P	P	P	P	1799.16	187.744	1410.4	410.779	0.210255	0.000335078	0.783921	0	0	1799.16	187.744	1155.51	133.497	0.00840398	6.76995e-17	0.64225	2	0		1799.16	1410.4	1155.51	0.783921	0.64225			2
261077_at	261077_at	At1g07430	highly ABA-induced PP2C gene 2 (HAI2); FUNCTIONS IN: protein serine/threonine phosphatase activity, catalytic activity; INVOLVED IN: protein amino acid dephosphorylation; LOCATED IN: protein serine/threonine phosphatase complex; EXPRESSED IN: 17 plant str	115.084	152.395	139.371	75.4579	83.5941	90.8327	122.75	96.8894	95.7852	261077_at	P	P	P	P	P	P	P	P	P	135.616	18.9366	105.141	15.2593	0.0957635	0.000541905	0.775286	0	0	135.616	18.9366	83.2949	7.69176	0.0113883	4.84136e-32	0.614195	2	0		135.616	105.141	83.2949	0.775286	0.614195			2
262186_at	262186_at	At1g77960	unknown protein; BEST Arabidopsis thaliana protein match is: unknown protein (TAIR:AT1G28630.4); Has 13187 Blast hits to 6837 proteins in 407 species: Archae - 0; Bacteria - 447; Metazoa - 4509; Fungi - 1333; Plants - 399; Viruses - 45; Other Eukaryotes -	169.399	210.675	182.579	133.943	85.3212	148.077	169.182	198.438	198.629	262186_at	P	P	P	P	P	P	P	P	P	187.551	21.0824	188.75	16.9461	0.942508	0.902498	1.00639	0	0	187.551	21.0824	122.447	32.9196	0.044806	8.85903e-08	0.652873	2	0		187.551	188.75	122.447	1.00639	0.652873			2
263372_at	263372_at	At2g20450	Ribosomal protein L14; FUNCTIONS IN: structural constituent of ribosome; INVOLVED IN: translation, ribosome biogenesis; LOCATED IN: ribosome, cytosolic large ribosomal subunit, endoplasmic reticulum, vacuole; EXPRESSED IN: 23 plant structures; EXPRESSED D	656.104	657.579	696.602	361.554	525.675	419.728	623.653	634.266	634.706	263372_at	P	P	P	P	P	P	P	P	P	670.095	22.9677	630.875	6.25831	0.0462252	1.8976e-27	0.941471	0	0	670.095	22.9677	435.652	83.2111	0.00928046	0	0.650135	2	0		670.095	630.875	435.652	0.941471	0.650135			2
265665_at	265665_at	At2g27420	Cysteine proteinases superfamily protein; FUNCTIONS IN: cysteine-type peptidase activity, cysteine-type endopeptidase activity; INVOLVED IN: proteolysis; LOCATED IN: endomembrane system; EXPRESSED IN: 15 plant structures; EXPRESSED DURING: 10 growth stage	160.394	127.305	132.775	65.4844	90.6125	90.0958	110.727	109.236	111.701	265665_at	P	P	P	P	P	P	P	P	P	140.158	17.7374	110.555	1.24195	0.0448476	0	0.788788	0	0	140.158	17.7374	82.0642	14.3609	0.0116104	2.44172e-12	0.585513	2	0		140.158	110.555	82.0642	0.788788	0.585513			2
267456_at	267456_at	At2g33770	Encodes a ubiquitin-conjugating E2 enzyme. UBC24 mRNA accumulation is suppressed by miR399f, miR399b and miR399c. Involved in phosphate starvation response.	168.11	149.705	161.826	103.471	104.636	91.1864	190.436	151.637	132.446	267456_at	P	P	P	P	P	P	P	P	P	159.88	9.35537	158.173	29.542	0.928576	0.751974	0.989323	0	0	159.88	9.35537	99.7644	7.45158	0.00095864	0	0.623995	2	0		159.88	158.173	99.7644	0.989323	0.623995			2
245998_at	245998_at	At5g20830	Encodes a protein with sucrose synthase activity (SUS1).	162.102	149.184	133.071	65.0146	107.094	78.1519	150.399	101.89	101.011	245998_at	P	P	P	P	P	P	P	P	P	148.119	14.5445	117.766	28.2639	0.173489	0.000300846	0.79508	0	0	148.119	14.5445	83.4202	21.5286	0.0125146	1.31006e-14	0.563197	2	0		148.119	117.766	83.4202	0.79508	0.563197			2
247406_at	247406_at	At5g62920	Encodes a Type-A response regulator that is responsive to cytokinin treatment. Its C-ter domain is very short in comparison to other Arabidopsis ARRs (17 total). Arr6 protein is stabilized by cytokinin.	130.244	120.928	109.09	62.486	88.7522	79.3462	77.553	79.7753	93.8625	247406_at	P	P	P	P	P	P	P	P	P	120.087	10.6022	83.7303	8.84482	0.0103321	1.08167e-12	0.697244	0	0	120.087	10.6022	76.8615	13.3082	0.0116896	1.64491e-12	0.640046	2	0		120.087	83.7303	76.8615	0.697244	0.640046			2
247600_at	247600_at	At5g60890	Myb-like transcription factor that modulates expression of ASA1, a key point of control in the tryptophan pathway; mutant has deregulated expression of ASA1 in dominant allele. Loss of function allele suggests ATR1 also functions at a control point for re	157.654	131.679	163.647	72.2634	91.6366	84.7394	108.196	103.38	105.414	247600_at	P	P	P	P	P	P	P	P	P	150.993	16.9928	105.663	2.41807	0.010227	2.90182e-231	0.699787	0	0	150.993	16.9928	82.8798	9.81957	0.00385603	2.9859e-33	0.548897	2	0		150.993	105.663	82.8798	0.699787	0.548897			2
248150_at	248150_at	At5g54670	Encodes a truncated KatC polypeptide (KatC(207-754)), which includes the carboxyl-terminal region of KatC. This was expressed in Escherichia coli and was shown to possess microtubule-stimulated ATPase activity.	62.1725	66.9055	65.5902	44.4127	46.9258	37.781	59.1164	45.2452	49.0034	248150_at	P	P	P	P	P	P	P	P	P	64.8894	2.44309	51.1217	7.1741	0.0346299	0	0.787828	0	0	64.8894	2.44309	43.0398	4.72447	0.00206183	0	0.663279	2	0		64.8894	51.1217	43.0398	0.787828	0.663279			2
248467_at	248467_at	At5g50800	Nodulin MtN3 family protein; LOCATED IN: endomembrane system, integral to membrane, membrane; EXPRESSED IN: 14 plant structures; EXPRESSED DURING: 9 growth stages; CONTAINS InterPro DOMAIN/s: MtN3/saliva-related transmembrane protein, conserved region (In	228.842	271.516	246.727	142.104	173.394	175.018	220.987	167.242	199.629	248467_at	P	P	P	P	P	P	P	P	P	249.028	21.43	195.953	27.0607	0.0562035	1.78878e-05	0.78687	0	0	249.028	21.43	163.505	18.5519	0.00640103	1.40973e-15	0.656574	2	0		249.028	195.953	163.505	0.78687	0.656574			2
249214_at	249214_at	At5g42720	Glycosyl hydrolase family 17 protein; FUNCTIONS IN: cation binding, hydrolase activity, hydrolyzing O-glycosyl compounds, catalytic activity; INVOLVED IN: carbohydrate metabolic process; LOCATED IN: anchored to membrane; EXPRESSED IN: 22 plant structures;	168.749	158.991	140.398	92.9898	120.822	78.2848	153.612	100.118	124.479	249214_at	P	P	P	P	P	P	P	P	P	156.046	14.4032	126.07	26.7824	0.162945	0.000312432	0.807902	0	0	156.046	14.4032	97.3654	21.6034	0.0173284	1.70641e-12	0.623954	2	0		156.046	126.07	97.3654	0.807902	0.623954			2
250408_at	250408_at	At5g10930	Encodes CBL-interacting protein kinase 5 (CIPK5).	489.556	563.644	541.863	330.746	280.376	384.797	412.809	435.7	378.226	250408_at	P	P	P	P	P	P	P	P	P	531.688	38.0779	408.912	28.9347	0.0112763	1.99018e-13	0.769082	0	0	531.688	38.0779	331.973	52.2214	0.00587663	0	0.624376	2	0		531.688	408.912	331.973	0.769082	0.624376			2
250661_at	250661_at	At5g07030	Eukaryotic aspartyl protease family protein; FUNCTIONS IN: aspartic-type endopeptidase activity; INVOLVED IN: proteolysis; LOCATED IN: cell wall, plant-type cell wall; EXPRESSED IN: 23 plant structures; EXPRESSED DURING: 13 growth stages; CONTAINS InterPr	458.902	401.24	436.657	272.452	328.999	260.529	391.231	272.901	353.185	250661_at	P	P	P	P	P	P	P	P	P	432.266	29.081	339.106	60.4086	0.0738134	2.87954e-08	0.784483	0	0	432.266	29.081	287.327	36.5781	0.00579865	0	0.664698	2	0		432.266	339.106	287.327	0.784483	0.664698			2
251586_at	251586_at	At3g58070	Putative transcription factor, contains C2H2 domain, regulates aspects of shoot maturation in Arabidopsis thaliana. GIS loss-of-function mutations affect the epidermal differentiation of inflorescence organs, causing a premature decrease in trichome produ	327.7	357.776	364.87	198.555	211.496	218.886	302.698	279.051	259.53	251586_at	P	P	P	P	P	P	P	P	P	350.115	19.7338	280.426	21.6169	0.0145658	9.55267e-10	0.800953	0	0	350.115	19.7338	209.646	10.2909	0.000397659	0	0.59879	2	0		350.115	280.426	209.646	0.800953	0.59879			2
253344_at	253344_at	At4g33550	Bifunctional inhibitor/lipid-transfer protein/seed storage 2S albumin superfamily protein; FUNCTIONS IN: lipid binding; INVOLVED IN: lipid transport; LOCATED IN: endomembrane system; EXPRESSED IN: 15 plant structures; EXPRESSED DURING: 6 growth stages; CO	162.974	194.075	245.512	104.63	138.756	133.009	145.825	132.141	164.773	253344_at	P	P	P	P	P	P	P	P	P	200.854	41.6849	147.58	16.3866	0.108438	1.79174e-08	0.734763	0	0	200.854	41.6849	125.465	18.2711	0.0455151	8.89233e-13	0.624658	2	0		200.854	147.58	125.465	0.734763	0.624658			2
253815_at	253815_at	At4g28250	putative beta-expansin/allergen protein. Naming convention from the Expansin Working Group (Kende et al, 2004. Plant Mol Bio). Involved in the formation of nematode-induced syncytia in roots of Arabidopsis thaliana.	479.842	493.106	473.883	264.99	295.858	348.528	380.779	320.004	363.912	253815_at	P	P	P	P	P	P	P	P	P	482.277	9.83994	354.899	31.3741	0.00256793	0	0.735881	0	0	482.277	9.83994	303.125	42.2408	0.00201978	0	0.62853	2	0		482.277	354.899	303.125	0.735881	0.62853			2
255891_at	255891_at	At1g17870	S2P-like putative metalloprotease, also contain transmembrane helices near their C-termini and many of them, five of seven, contain a conserved zinc-binding motif HEXXH. Homolog of EGY1. Each of the EGY1 and EGY-like proteins share two additional highly c	129.918	152.581	160.67	94.5523	102.715	97.0924	114.004	132.934	133.427	255891_at	P	P	P	P	P	P	P	P	P	147.723	15.9407	126.788	11.0746	0.13513	0.00105984	0.858285	0	0	147.723	15.9407	98.1199	4.17721	0.00645555	5.3752e-94	0.664216	2	0		147.723	126.788	98.1199	0.858285	0.664216			2
256125_at	256125_at	At1g18250	encodes a thaumatin-like protein	225.724	190.693	175.857	115.069	162.579	92.2991	185.065	143.039	149.567	256125_at	P	P	P	P	P	P	P	P	P	197.425	25.6059	159.224	22.6159	0.124844	0.00343769	0.806505	0	0	197.425	25.6059	123.316	35.8584	0.0435401	5.36059e-07	0.624621	2	0		197.425	159.224	123.316	0.806505	0.624621			2
256603_at	256603_at	At3g28270	Protein of unknown function (DUF677); CONTAINS InterPro DOMAIN/s: Protein of unknown function DUF677 (InterPro:IPR007749); BEST Arabidopsis thaliana protein match is: Protein of unknown function (DUF677) (TAIR:AT3G28290.1); Has 636 Blast hits to 621 prote	482.11	511.864	467.548	230.129	331.173	290.152	445.941	403.946	391.304	256603_at	P	P	P	P	P	P	P	P	P	487.174	22.5876	413.73	28.6027	0.0251159	1.78389e-08	0.849246	0	0	487.174	22.5876	283.818	50.8189	0.0031815	0	0.58258	2	0		487.174	413.73	283.818	0.849246	0.58258			2
258376_at	258376_at	At3g17680	Kinase interacting (KIP1-like) family protein; CONTAINS InterPro DOMAIN/s: KIP1-like (InterPro:IPR011684); BEST Arabidopsis thaliana protein match is: Kinase interacting (KIP1-like) family protein (TAIR:AT1G48405.1).	142.597	143.263	116.487	78.7842	110.719	75.0522	124.283	91.4208	105.301	258376_at	P	P	P	P	P	P	P	P	P	134.116	15.2706	107.002	16.4972	0.104937	0.00210236	0.797832	0	0	134.116	15.2706	88.1851	19.6039	0.032856	1.89197e-07	0.65753	2	0		134.116	107.002	88.1851	0.797832	0.65753			2
259736_at	259736_at	At1g64390	glycosyl hydrolase 9C2 (GH9C2); FUNCTIONS IN: carbohydrate binding, hydrolase activity, hydrolyzing O-glycosyl compounds, catalytic activity; INVOLVED IN: carbohydrate metabolic process; LOCATED IN: endomembrane system, extracellular region; EXPRESSED IN:	891.362	978.325	906.454	552.291	595.247	640.603	650.448	650.244	642.279	259736_at	P	P	P	P	P	P	P	P	P	925.381	46.4681	647.657	4.65885	0.000501135	0	0.699882	0	0	925.381	46.4681	596.047	44.1612	0.000881522	0	0.64411	2	0		925.381	647.657	596.047	0.699882	0.64411			2
259801_at	259801_at	At1g72230	Cupredoxin superfamily protein; FUNCTIONS IN: electron carrier activity, copper ion binding; LOCATED IN: anchored to membrane; EXPRESSED IN: 17 plant structures; EXPRESSED DURING: 9 growth stages; CONTAINS InterPro DOMAIN/s: Plastocyanin-like (InterPro:IP	98.7243	94.4644	101.88	55.0325	71.9378	59.9082	95.3097	72.5588	102.054	259801_at	P	P	P	P	P	P	P	P	P	98.3563	3.72164	89.9742	15.4546	0.41275	9.5787e-05	0.914778	0	0	98.3563	3.72164	62.2928	8.70127	0.00273017	0	0.633338	2	0		98.3563	89.9742	62.2928	0.914778	0.633338			2
260727_at	260727_at	At1g48100	Pectin lyase-like superfamily protein; FUNCTIONS IN: polygalacturonase activity; INVOLVED IN: carbohydrate metabolic process; EXPRESSED IN: 19 plant structures; EXPRESSED DURING: 10 growth stages; CONTAINS InterPro DOMAIN/s: Pectin lyase fold/virulence fa	164.916	167.425	187.366	97.1983	90.0685	107.343	121.245	123.797	122.56	260727_at	P	P	P	P	P	P	P	P	P	173.236	12.3013	122.534	1.27654	0.00207769	0	0.707326	0	0	173.236	12.3013	98.2032	8.68091	0.000990486	0	0.566877	2	0		173.236	122.534	98.2032	0.707326	0.566877			2
262912_at	262912_at	At1g59740	Major facilitator superfamily protein; FUNCTIONS IN: transporter activity; INVOLVED IN: oligopeptide transport, response to nematode; LOCATED IN: plasma membrane, membrane; EXPRESSED IN: 19 plant structures; EXPRESSED DURING: 10 growth stages; CONTAINS In	35.7342	36.868	40.6304	22.3264	25.3759	26.473	47.9713	31.6405	28.0397	262912_at	P	P	P	P	P	P	P	P	P	37.7442	2.56298	35.8839	10.6217	0.782747	0.208688	0.950712	0	0	37.7442	2.56298	24.7251	2.14857	0.00252191	0	0.655071	2	0		37.7442	35.8839	24.7251	0.950712	0.655071			2
264146_at	264146_at	At1g02205	Expression of the CER1 gene associated with production of stem epicuticular wax and pollen fertility. Biochemical studies showed that cer1 mutants are blocked in the conversion of stem wax C30 aldehydes to C29 alkanes, and they also lack the secondary alc	1065.24	1294.24	1259.1	709.066	746.69	712.147	859.374	906.325	889.29	264146_at	P	P	P	P	P	P	P	P	P	1206.19	123.328	884.996	23.7681	0.0114269	3.6689e-121	0.733711	0	0	1206.19	123.328	722.634	20.8898	0.00258799	0	0.599104	2	0		1206.19	884.996	722.634	0.733711	0.599104			2
264147_at	264147_at	At1g02200	receptor-like protein glossy1 (gl1), putative similar to receptor-like protein glossy1 (gl1) GI:1209703 from (Arabidopsis thaliana)	193.654	252.428	204.123	117.483	132.974	126.178	181.712	174.34	184.887	264147_at	P	P	P	P	P	P	P	P	P	216.735	31.3512	180.313	5.41087	0.118413	2.06971e-31	0.831953	0	0	216.735	31.3512	125.545	7.76474	0.00810092	5.53647e-92	0.579256	2	0		216.735	180.313	125.545	0.831953	0.579256			2
264377_at	264377_at	At2g25060	early nodulin-like protein 14 (ENODL14); FUNCTIONS IN: electron carrier activity, copper ion binding; LOCATED IN: anchored to plasma membrane, plasma membrane, anchored to membrane; EXPRESSED IN: 20 plant structures; EXPRESSED DURING: 13 growth stages; CO	440.44	428.959	404.475	259.473	368.342	219.316	413.358	274.664	314.683	264377_at	P	P	P	P	P	P	P	P	P	424.624	18.3702	334.235	71.3844	0.100888	0	0.78713	0	0	424.624	18.3702	282.377	77.108	0.0359325	0	0.665005	2	0		424.624	334.235	282.377	0.78713	0.665005			2
264783_at	264783_at	At1g08650	Encodes a phosphoenolpyruvate carboxylase kinase that is expressed at highest levels in leaves. Expression is induced by light.	187.677	195.108	158.219	128.946	113.826	111.338	127.671	122.766	138.159	264783_at	P	P	P	P	P	P	P	P	P	180.334	19.5095	129.532	7.86342	0.0138823	4.56161e-29	0.718288	0	0	180.334	19.5095	118.037	9.52917	0.0076533	1.00442e-29	0.654542	2	0		180.334	129.532	118.037	0.718288	0.654542			2
265119_at	265119_at	At1g62570	belongs to the flavin-monooxygenase (FMO) family, encodes a glucosinolate S-oxygenase that catalyzes the conversion of methylthioalkyl glucosinolates to methylsulfinylalkyl glucosinolates	102.169	116.886	108.406	60.5727	68.7916	77.3064	110.4	73.3165	82.1921	265119_at	P	P	P	P	P	P	P	P	P	109.154	7.38695	88.6362	19.3633	0.161539	1.50294e-06	0.81203	0	0	109.154	7.38695	68.8903	8.3673	0.00334503	0	0.63113	2	0		109.154	88.6362	68.8903	0.81203	0.63113			2
265349_at	265349_at	At2g22610	Di-glucose binding protein with Kinesin motor domain; FUNCTIONS IN: microtubule motor activity, ATP binding; INVOLVED IN: microtubule-based movement; EXPRESSED IN: 20 plant structures; EXPRESSED DURING: 10 growth stages; CONTAINS InterPro DOMAIN/s: Kinesi	42.8637	46.7863	51.1298	32.5939	32.5867	27.0198	38.4038	37.867	37.6856	265349_at	P	P	P	P	P	P	P	P	P	46.9266	4.13481	37.9855	0.373475	0.0202934	0	0.809466	0	0	46.9266	4.13481	30.7335	3.21613	0.00586896	2.76446e-18	0.654927	2	0		46.9266	37.9855	30.7335	0.809466	0.654927			2
267590_at	267590_at	At2g39700	putative expansin. Naming convention from the Expansin Working Group (Kende et al, 2004. Plant Mol Bio). Involved in the formation of nematode-induced syncytia in roots of Arabidopsis thaliana.	279.69	258.738	260.305	148.272	182.42	162.029	224.814	132.409	205.834	267590_at	P	P	P	P	P	P	P	P	P	266.244	11.6706	187.685	48.8027	0.053445	0	0.704937	0	0	266.244	11.6706	164.24	17.1806	0.00104752	0	0.616878	2	0		266.244	187.685	164.24	0.704937	0.616878			2
266516_at	266516_at	At2g47880	Glutaredoxin family protein; FUNCTIONS IN: electron carrier activity, arsenate reductase (glutaredoxin) activity, protein disulfide oxidoreductase activity; INVOLVED IN: cell redox homeostasis; LOCATED IN: endomembrane system; EXPRESSED IN: 11 plant struc	125.688	149.217	121.702	74.5398	94.4819	102.339	111.441	63.3528	77.9399	266516_at	P	P	P	P	P	P	M	P	P	132.202	14.8691	84.2446	24.6563	0.0447904	2.31791e-08	0.63724	2	0	132.202	14.8691	90.4537	14.3308	0.0248609	4.51602e-07	0.684207	0	0		132.202	84.2446	90.4537	0.63724	0.684207	2
256021_at	256021_at	At1g58270	ZW9 mRNA, complete cds	692.533	887.091	910.137	813.001	992.73	742.051	517.388	486.549	507.247	256021_at	P	P	P	P	P	P	P	P	P	829.921	119.537	503.728	15.7179	0.00940518	6.00658e-283	0.606959	2	0	829.921	119.537	849.261	129.213	0.858339	0.779298	1.0233	0	0		829.921	503.728	849.261	0.606959	1.0233	2
256940_at	256940_at	At3g30720	QUA-QUINE STARCH (QQS); Has 1 Blast hits to 1 proteins in 1 species: Archae - 0; Bacteria - 0; Metazoa - 0; Fungi - 0; Plants - 1; Viruses - 0; Other Eukaryotes - 0 (source: NCBI BLink).	47.826	46.8249	44.4902	91.3203	92.4837	73.0059	399.022	436.794	443.875	256940_at	P	M	M	M	P	A	P	P	P	46.3804	1.71174	426.564	24.1129	1.07997e-05	0	9.19708	1	1	46.3804	1.71174	85.6033	10.9252	0.00356006	0	1.84568	1	0		46.3804	426.564	85.6033	9.19708	1.84568		1
[truncated: 2 more columns]
